# Supplementary material for: Lizard survey of Ko Pha-gnan in the Surat Thani Province, Thailand
Source: Biodivers Data J. 2025 Jul 22;13:e154712. doi: 10.3897/BDJ.13.e154712 (PMC12308202; doi:10.3897/BDJ.13.e154712)
Supplement: XML Treatment for Calotes versicolor [file BDJ.13.e154712-treatment1.xml]

<!DOCTYPE tp:taxon-treatment
  PUBLIC "-//TaxonX//DTD Taxonomic Treatment Publishing DTD v0 20100105//EN" "tax-treatment-NSO.dtd">
<tp:taxon-treatment xmlns:tp="http://www.plazi.org/taxpub"><tp:treatment-meta><mixed-citation publication-type="journal"><person-group><name><surname>Cook-Price</surname><given-names>Dawn R.</given-names></name><name><surname>Makchai</surname><given-names>Sunchai</given-names></name><name><surname>Naithani</surname><given-names>Archana</given-names></name><name><surname>Pawangkhanant</surname><given-names>Parinya</given-names></name><name><surname>Suwanwaree</surname><given-names>Pongthep</given-names></name></person-group><article-title>Lizard survey of Ko Pha-gnan in the Surat Thani Province, Thailand</article-title><source>Biodivers Data J</source><day>22</day><month>07</month><year>2025</year><volume>13</volume><pub-id pub-id-type="doi">10.3897/BDJ.13.e154712</pub-id></mixed-citation></tp:treatment-meta><tp:nomenclature><tp:taxon-name>
              <object-id xmlns:xlink="http://www.w3.org/1999/xlink" content-type="arpha" xlink:type="simple">E74923FA-A079-5D73-8B7B-CEFD85FAACF3</object-id>
              <tp:taxon-name-part taxon-name-part-type="genus">Calotes</tp:taxon-name-part>
              <tp:taxon-name-part taxon-name-part-type="species">versicolor</tp:taxon-name-part>
            </tp:taxon-name><tp:taxon-authority>Daudin, 1802</tp:taxon-authority><tp:nomenclature-citation-list><tp:nomenclature-citation><tp:taxon-name>
                  <tp:taxon-name-part taxon-name-part-type="genus" reg="Calotes"/>
                  <tp:taxon-name-part taxon-name-part-type="species" reg="versicolor"/>
                </tp:taxon-name><comment>Oriental garden lizard or changeable lizard.</comment></tp:nomenclature-citation></tp:nomenclature-citation-list></tp:nomenclature><tp:treatment-sec sec-type="Notes"><title>Notes</title><p>This diurnal species (Fig. <xref ref-type="fig" rid="F12669118">4</xref>) is omnivorous, eating a variety of insects, spiders, small vertebrates, fruits and flowers. Identifying characteristics include the notable absence of both granular scales in front of the fore-limb (front arm folds) and the absence of a post-orbital spine (<xref ref-type="bibr" rid="B12636610">Meesook et al. 2016</xref>). This species is sexually dimorphic (differences between male and female) with breeding males displaying vibrant colours, while female and non-breeding males being brown in colouration (<xref ref-type="bibr" rid="B12636747">Saijuntha et al. 2020</xref>, <xref ref-type="bibr" rid="B12636710">Prakobkarn et al. 2024</xref>). This species thrives in both forest and human habitat.</p><p><bold>Distribution.</bold> This species is well adapted to human settlement and has been detected in all three habitats. One hundred and forty individuals were detected throughout the National Park forest, human disturbed forest and human settlement. This species was most often observed on low vegetation between 30 cm to 150 cm above the ground where the vegetation and transect (trail, dirt track or paved road) meet (edge habitat). This species was distributed throughout the Island.</p></tp:treatment-sec><tp:treatment-sec><!--Section generated to contain objects referenced in tp:taxon-treatment.--><fig id="F12669118" position="float" orientation="portrait"><object-id xmlns:xlink="http://www.w3.org/1999/xlink" content-type="arpha" xlink:type="simple">E5A0467B-4D80-5E10-9BD1-C0562CDB62D3</object-id><object-id xmlns:xlink="http://www.w3.org/1999/xlink" content-type="doi" xlink:type="simple">10.3897/BDJ.13.e154712.figure1</object-id><object-id xmlns:xlink="http://www.w3.org/1999/xlink" content-type="zenodo_dep_id" xlink:type="simple">16405374</object-id><label>Figure 4.</label><caption><p><tp:taxon-name><tp:taxon-name-part taxon-name-part-type="family">Agamidae</tp:taxon-name-part></tp:taxon-name> lizards. <bold>A</bold> <italic><tp:taxon-name><tp:taxon-name-part taxon-name-part-type="genus" reg="Calotes">Calotes</tp:taxon-name-part><tp:taxon-name-part taxon-name-part-type="species" reg="versicolor">versicolor</tp:taxon-name-part></tp:taxon-name></italic>; <bold>B</bold> <italic><tp:taxon-name><tp:taxon-name-part taxon-name-part-type="genus" reg="Calotes">Calotes</tp:taxon-name-part><tp:taxon-name-part taxon-name-part-type="species" reg="emma">emma</tp:taxon-name-part></tp:taxon-name></italic> with evident post-ocular spine; <bold>C</bold> <italic><tp:taxon-name><tp:taxon-name-part taxon-name-part-type="genus" reg="Calotes">Calotes</tp:taxon-name-part><tp:taxon-name-part taxon-name-part-type="species" reg="emma">emma</tp:taxon-name-part></tp:taxon-name></italic> (photo credit: James Covert); <bold>D</bold> <italic><tp:taxon-name><tp:taxon-name-part taxon-name-part-type="genus" reg="Draco">Draco</tp:taxon-name-part><tp:taxon-name-part taxon-name-part-type="species" reg="maculatus">maculatus</tp:taxon-name-part></tp:taxon-name></italic> (photo credit: Ton Smits); <bold>E</bold> <italic><tp:taxon-name><tp:taxon-name-part taxon-name-part-type="genus" reg="Leiolepis">Leiolepis</tp:taxon-name-part><tp:taxon-name-part taxon-name-part-type="species" reg="belliana">belliana</tp:taxon-name-part></tp:taxon-name></italic>.</p></caption><graphic xmlns:xlink="http://www.w3.org/1999/xlink" xlink:href="bdj-13-e154712-g004.png" position="float" id="oo_1276050.png" orientation="portrait" xlink:type="simple"><uri content-type="original_file" xlink:type="simple">https://binary.pensoft.net/fig/1276050</uri></graphic></fig></tp:treatment-sec><ref-list><ref id="B12636610"><element-citation xmlns:xlink="http://www.w3.org/1999/xlink" publication-type="article" xlink:type="simple"><person-group person-group-type="author"><name name-style="western"><surname>Meesook</surname><given-names>W.</given-names></name><name name-style="western"><surname>Artchawakom</surname><given-names>T.</given-names></name><name name-style="western"><surname>Aowphol</surname><given-names>A.</given-names></name><name name-style="western"><surname>Tumkiratiwong</surname><given-names>P.</given-names></name></person-group><year>2016</year><article-title>Reproductive pattern and sex hormones of <italic><tp:taxon-name><tp:taxon-name-part taxon-name-part-type="genus" reg="Calotes">Calotes</tp:taxon-name-part><tp:taxon-name-part taxon-name-part-type="species" reg="emma">emma</tp:taxon-name-part></tp:taxon-name></italic> Gray 1845 and <italic><tp:taxon-name><tp:taxon-name-part taxon-name-part-type="genus" reg="Calotes">Calotes</tp:taxon-name-part><tp:taxon-name-part taxon-name-part-type="species" reg="versicolor">versicolor</tp:taxon-name-part></tp:taxon-name></italic> Daudin 1802 (<tp:taxon-name><tp:taxon-name-part taxon-name-part-type="order">Squamata</tp:taxon-name-part></tp:taxon-name>; <tp:taxon-name><tp:taxon-name-part taxon-name-part-type="family">Agamidae</tp:taxon-name-part></tp:taxon-name></article-title><source>Turkish Journal of Zoology</source><volume>40</volume><issue>5</issue><fpage>691</fpage><lpage>703</lpage><pub-id pub-id-type="doi">10.3906/zoo-1508-53</pub-id></element-citation></ref><ref id="B12636747"><element-citation xmlns:xlink="http://www.w3.org/1999/xlink" publication-type="article" xlink:type="simple"><person-group person-group-type="author"><name name-style="western"><surname>Saijuntha</surname><given-names>W.</given-names></name><name name-style="western"><surname>Tantrawatpan</surname><given-names>C.</given-names></name><name name-style="western"><surname>Pilap</surname><given-names>W.</given-names></name><name name-style="western"><surname>Sedlak</surname><given-names>S.</given-names></name><name name-style="western"><surname>Sakdakham</surname><given-names>K.</given-names></name><name name-style="western"><surname>Sripirom</surname><given-names>P.</given-names></name><name name-style="western"><surname>Suksavate</surname><given-names>W.</given-names></name><name name-style="western"><surname>Kongbuntad</surname><given-names>W.</given-names></name><name name-style="western"><surname>Tawong</surname><given-names>W.</given-names></name></person-group><year>2020</year><article-title>Genetic differentiation of the forest crested lizards, <italic><tp:taxon-name><tp:taxon-name-part taxon-name-part-type="genus" reg="Calotes">Calotes</tp:taxon-name-part><tp:taxon-name-part taxon-name-part-type="species" reg="emma">emma</tp:taxon-name-part><tp:taxon-name-part taxon-name-part-type="subspecies" reg="alticristatus">alticristatus</tp:taxon-name-part></tp:taxon-name></italic> Schmidt, 1925 and <italic><tp:taxon-name><tp:taxon-name-part taxon-name-part-type="genus" reg="Calotes">C.</tp:taxon-name-part><tp:taxon-name-part taxon-name-part-type="species" reg="emma">emma</tp:taxon-name-part><tp:taxon-name-part taxon-name-part-type="subspecies" reg="emma">emma</tp:taxon-name-part></tp:taxon-name></italic> Gray, 1845 (<tp:taxon-name><tp:taxon-name-part taxon-name-part-type="order">Squamata</tp:taxon-name-part></tp:taxon-name>: <tp:taxon-name><tp:taxon-name-part taxon-name-part-type="family">Agamidae</tp:taxon-name-part></tp:taxon-name>) relating to climate zones in Thailand</article-title><source>Asian Herpetological Research</source><volume>11</volume><issue>1</issue><fpage>19</fpage><lpage>27</lpage></element-citation></ref><ref id="B12636710"><element-citation xmlns:xlink="http://www.w3.org/1999/xlink" publication-type="article" xlink:type="simple"><person-group person-group-type="author"><name name-style="western"><surname>Prakobkarn</surname><given-names>A.</given-names></name><name name-style="western"><surname>Tandavanitj</surname><given-names>N.</given-names></name><name name-style="western"><surname>Ngamprasertwong</surname><given-names>T.</given-names></name></person-group><year>2024</year><article-title>Genetic verification of Thai <tp:taxon-name><tp:taxon-name-part taxon-name-part-type="genus" reg="Calotes">Calotes</tp:taxon-name-part><tp:taxon-name-part taxon-name-part-type="uncertainty-rank">cf.</tp:taxon-name-part><tp:taxon-name-part taxon-name-part-type="species" reg="versicolor">versicolor</tp:taxon-name-part></tp:taxon-name> (<tp:taxon-name><tp:taxon-name-part taxon-name-part-type="order">Squamata</tp:taxon-name-part></tp:taxon-name>: <tp:taxon-name><tp:taxon-name-part taxon-name-part-type="family">Agamidae</tp:taxon-name-part></tp:taxon-name>) within the putative <italic><tp:taxon-name><tp:taxon-name-part taxon-name-part-type="genus" reg="Calotes">Calotes</tp:taxon-name-part><tp:taxon-name-part taxon-name-part-type="species" reg="irawadi">irawadi</tp:taxon-name-part></tp:taxon-name></italic> species complex</article-title><source>Tropical Natural History</source><volume>24</volume><fpage>164</fpage><lpage>171</lpage><pub-id pub-id-type="doi">10.58837/tnh.24.1.262475</pub-id></element-citation></ref></ref-list></tp:taxon-treatment>
