# Supplementary material for: Lizard survey of Ko Pha-gnan in the Surat Thani Province, Thailand
Source: Biodivers Data J. 2025 Jul 22;13:e154712. doi: 10.3897/BDJ.13.e154712 (PMC12308202; doi:10.3897/BDJ.13.e154712)
Supplement: XML Treatment for Draco maculatus [file BDJ.13.e154712-treatment3.xml]

<!DOCTYPE tp:taxon-treatment
  PUBLIC "-//TaxonX//DTD Taxonomic Treatment Publishing DTD v0 20100105//EN" "tax-treatment-NSO.dtd">
<tp:taxon-treatment xmlns:tp="http://www.plazi.org/taxpub"><tp:treatment-meta><mixed-citation publication-type="journal"><person-group><name><surname>Cook-Price</surname><given-names>Dawn R.</given-names></name><name><surname>Makchai</surname><given-names>Sunchai</given-names></name><name><surname>Naithani</surname><given-names>Archana</given-names></name><name><surname>Pawangkhanant</surname><given-names>Parinya</given-names></name><name><surname>Suwanwaree</surname><given-names>Pongthep</given-names></name></person-group><article-title>Lizard survey of Ko Pha-gnan in the Surat Thani Province, Thailand</article-title><source>Biodivers Data J</source><day>22</day><month>07</month><year>2025</year><volume>13</volume><pub-id pub-id-type="doi">10.3897/BDJ.13.e154712</pub-id></mixed-citation></tp:treatment-meta><tp:nomenclature><tp:taxon-name>
              <object-id xmlns:xlink="http://www.w3.org/1999/xlink" content-type="arpha" xlink:type="simple">ABC44479-E997-5081-99C4-EFE88C915956</object-id>
              <tp:taxon-name-part taxon-name-part-type="genus">Draco</tp:taxon-name-part>
              <tp:taxon-name-part taxon-name-part-type="species">maculatus</tp:taxon-name-part>
            </tp:taxon-name><tp:taxon-authority>John Edward Gray, 1845</tp:taxon-authority></tp:nomenclature><tp:treatment-sec sec-type="Distribution"><title>Distribution</title><p>This species is arboreal and cryptic. It was detected in one National Park forest transect and one human disturbed forest transect.</p></tp:treatment-sec><tp:treatment-sec sec-type="Notes"><title>Notes</title><p>This arboreal species (Fig. <xref ref-type="fig" rid="F12669118">4</xref>) is a small diurnal agamid lizard. Notable characteristics include specialised wing-like membranes attached to elongated ribs allowing it to glide through the forest canopy (<xref ref-type="bibr" rid="B12636781">Srichairat et al. 2014</xref>). It has distinctive patterning with dark spots on its wings. Diet includes small insects such as ants, termites, beetles and flies.</p></tp:treatment-sec><tp:treatment-sec><!--Section generated to contain objects referenced in tp:taxon-treatment.--><fig id="F12669118" position="float" orientation="portrait"><object-id xmlns:xlink="http://www.w3.org/1999/xlink" content-type="arpha" xlink:type="simple">E5A0467B-4D80-5E10-9BD1-C0562CDB62D3</object-id><object-id xmlns:xlink="http://www.w3.org/1999/xlink" content-type="doi" xlink:type="simple">10.3897/BDJ.13.e154712.figure1</object-id><object-id xmlns:xlink="http://www.w3.org/1999/xlink" content-type="zenodo_dep_id" xlink:type="simple">16405374</object-id><label>Figure 4.</label><caption><p><tp:taxon-name><tp:taxon-name-part taxon-name-part-type="family">Agamidae</tp:taxon-name-part></tp:taxon-name> lizards. <bold>A</bold> <italic><tp:taxon-name><tp:taxon-name-part taxon-name-part-type="genus" reg="Calotes">Calotes</tp:taxon-name-part><tp:taxon-name-part taxon-name-part-type="species" reg="versicolor">versicolor</tp:taxon-name-part></tp:taxon-name></italic>; <bold>B</bold> <italic><tp:taxon-name><tp:taxon-name-part taxon-name-part-type="genus" reg="Calotes">Calotes</tp:taxon-name-part><tp:taxon-name-part taxon-name-part-type="species" reg="emma">emma</tp:taxon-name-part></tp:taxon-name></italic> with evident post-ocular spine; <bold>C</bold> <italic><tp:taxon-name><tp:taxon-name-part taxon-name-part-type="genus" reg="Calotes">Calotes</tp:taxon-name-part><tp:taxon-name-part taxon-name-part-type="species" reg="emma">emma</tp:taxon-name-part></tp:taxon-name></italic> (photo credit: James Covert); <bold>D</bold> <italic><tp:taxon-name><tp:taxon-name-part taxon-name-part-type="genus" reg="Draco">Draco</tp:taxon-name-part><tp:taxon-name-part taxon-name-part-type="species" reg="maculatus">maculatus</tp:taxon-name-part></tp:taxon-name></italic> (photo credit: Ton Smits); <bold>E</bold> <italic><tp:taxon-name><tp:taxon-name-part taxon-name-part-type="genus" reg="Leiolepis">Leiolepis</tp:taxon-name-part><tp:taxon-name-part taxon-name-part-type="species" reg="belliana">belliana</tp:taxon-name-part></tp:taxon-name></italic>.</p></caption><graphic xmlns:xlink="http://www.w3.org/1999/xlink" xlink:href="bdj-13-e154712-g004.png" position="float" id="oo_1276050.png" orientation="portrait" xlink:type="simple"><uri content-type="original_file" xlink:type="simple">https://binary.pensoft.net/fig/1276050</uri></graphic></fig></tp:treatment-sec><ref-list><ref id="B12636781"><element-citation xmlns:xlink="http://www.w3.org/1999/xlink" publication-type="article" xlink:type="simple"><person-group person-group-type="author"><name name-style="western"><surname>Srichairat</surname><given-names>N</given-names></name><name name-style="western"><surname>Jantrarotai</surname><given-names>P</given-names></name><name name-style="western"><surname>Duengkae</surname><given-names>P</given-names></name><name name-style="western"><surname>Chuaynkern</surname><given-names>Y</given-names></name></person-group><year>2014</year><article-title>Morphometric analysis of three <tp:taxon-name><tp:taxon-name-part taxon-name-part-type="genus" reg="Draco">Draco</tp:taxon-name-part></tp:taxon-name> lizard species (<italic><tp:taxon-name><tp:taxon-name-part taxon-name-part-type="genus" reg="Draco">D.</tp:taxon-name-part><tp:taxon-name-part taxon-name-part-type="species" reg="blanfordii">blanfordii</tp:taxon-name-part></tp:taxon-name></italic>, <italic><tp:taxon-name><tp:taxon-name-part taxon-name-part-type="genus" reg="Draco">D.</tp:taxon-name-part><tp:taxon-name-part taxon-name-part-type="species" reg="maculatus">maculatus</tp:taxon-name-part></tp:taxon-name></italic>, and <italic><tp:taxon-name><tp:taxon-name-part taxon-name-part-type="genus" reg="Draco">D.</tp:taxon-name-part><tp:taxon-name-part taxon-name-part-type="species" reg="taeniopterus">taeniopterus</tp:taxon-name-part></tp:taxon-name></italic>) (<tp:taxon-name><tp:taxon-name-part taxon-name-part-type="order">Squamata</tp:taxon-name-part></tp:taxon-name>: <tp:taxon-name><tp:taxon-name-part taxon-name-part-type="family">Agamidae</tp:taxon-name-part></tp:taxon-name>) from Thailand</article-title><source>Agriculture and Natural Resources</source><volume>48</volume><issue>3</issue><fpage>383</fpage><lpage>402</lpage></element-citation></ref></ref-list></tp:taxon-treatment>
