# Supplementary material for: Lizard survey of Ko Pha-gnan in the Surat Thani Province, Thailand
Source: Biodivers Data J. 2025 Jul 22;13:e154712. doi: 10.3897/BDJ.13.e154712 (PMC12308202; doi:10.3897/BDJ.13.e154712)
Supplement: XML Treatment for Leiolepis belliana [file BDJ.13.e154712-treatment4.xml]

<!DOCTYPE tp:taxon-treatment
  PUBLIC "-//TaxonX//DTD Taxonomic Treatment Publishing DTD v0 20100105//EN" "tax-treatment-NSO.dtd">
<tp:taxon-treatment xmlns:tp="http://www.plazi.org/taxpub"><tp:treatment-meta><mixed-citation publication-type="journal"><person-group><name><surname>Cook-Price</surname><given-names>Dawn R.</given-names></name><name><surname>Makchai</surname><given-names>Sunchai</given-names></name><name><surname>Naithani</surname><given-names>Archana</given-names></name><name><surname>Pawangkhanant</surname><given-names>Parinya</given-names></name><name><surname>Suwanwaree</surname><given-names>Pongthep</given-names></name></person-group><article-title>Lizard survey of Ko Pha-gnan in the Surat Thani Province, Thailand</article-title><source>Biodivers Data J</source><day>22</day><month>07</month><year>2025</year><volume>13</volume><pub-id pub-id-type="doi">10.3897/BDJ.13.e154712</pub-id></mixed-citation></tp:treatment-meta><tp:nomenclature><tp:taxon-name>
              <object-id xmlns:xlink="http://www.w3.org/1999/xlink" content-type="arpha" xlink:type="simple">0ACBB02A-BC54-5518-8681-8229CFB875AB</object-id>
              <tp:taxon-name-part taxon-name-part-type="genus">Leiolepis</tp:taxon-name-part>
              <tp:taxon-name-part taxon-name-part-type="species">belliana</tp:taxon-name-part>
            </tp:taxon-name><tp:taxon-authority>(Hardwicke and Gray, 1827)</tp:taxon-authority><tp:nomenclature-citation-list><tp:nomenclature-citation><tp:taxon-name>
                  <tp:taxon-name-part taxon-name-part-type="genus" reg="Leiolepis"/>
                  <tp:taxon-name-part taxon-name-part-type="species" reg="belliana"/>
                </tp:taxon-name><comment>Common butterfly lizard.</comment></tp:nomenclature-citation></tp:nomenclature-citation-list></tp:nomenclature><tp:treatment-sec sec-type="Distribution"><title>Distribution</title><p>This species has a specialised habitat consisting of coastal sandy or scrub areas with loose sandy soil. Twenty-five individuals were detected in only two of the thirteen human disturbed forest transects along the coast in rocky, sandy areas. Though this lizard was detected in human disturbed forest areas, it is worth noting that they were detected very near National Park boundaries and are likely in National Park forest as well.</p></tp:treatment-sec><tp:treatment-sec sec-type="Notes"><title>Notes</title><p>This species (Fig. <xref ref-type="fig" rid="F12669118">4</xref>) is a medium-sized, diurnal burrowing agamid lizard (<xref ref-type="bibr" rid="B12636563">Lei et al. 2021</xref>). This species is one of five in the genus considered sexual (as opposed to parthenogenetic) (<xref ref-type="bibr" rid="B12636590">Malysheva et al. 2006</xref>). Diet consists of a variety of insects and other invertebrates. Notable characteristics of this species include a flattened body, short limbs and distinctive fringed scales laterally between fore-limb and hind-limb (dorsal lateral) (<xref ref-type="bibr" rid="B12636386">Grismer et al. 2014</xref>). Sexually active males display bright colours including alternating orange and black along the fringe with yellow lateral stripes and dotted markings throughout the dorsum (<xref ref-type="bibr" rid="B12636498">Hartmann et al. 2012</xref>).</p></tp:treatment-sec><tp:treatment-sec><!--Section generated to contain objects referenced in tp:taxon-treatment.--><fig id="F12669118" position="float" orientation="portrait"><object-id xmlns:xlink="http://www.w3.org/1999/xlink" content-type="arpha" xlink:type="simple">E5A0467B-4D80-5E10-9BD1-C0562CDB62D3</object-id><object-id xmlns:xlink="http://www.w3.org/1999/xlink" content-type="doi" xlink:type="simple">10.3897/BDJ.13.e154712.figure1</object-id><object-id xmlns:xlink="http://www.w3.org/1999/xlink" content-type="zenodo_dep_id" xlink:type="simple">16405374</object-id><label>Figure 4.</label><caption><p><tp:taxon-name><tp:taxon-name-part taxon-name-part-type="family">Agamidae</tp:taxon-name-part></tp:taxon-name> lizards. <bold>A</bold> <italic><tp:taxon-name><tp:taxon-name-part taxon-name-part-type="genus" reg="Calotes">Calotes</tp:taxon-name-part><tp:taxon-name-part taxon-name-part-type="species" reg="versicolor">versicolor</tp:taxon-name-part></tp:taxon-name></italic>; <bold>B</bold> <italic><tp:taxon-name><tp:taxon-name-part taxon-name-part-type="genus" reg="Calotes">Calotes</tp:taxon-name-part><tp:taxon-name-part taxon-name-part-type="species" reg="emma">emma</tp:taxon-name-part></tp:taxon-name></italic> with evident post-ocular spine; <bold>C</bold> <italic><tp:taxon-name><tp:taxon-name-part taxon-name-part-type="genus" reg="Calotes">Calotes</tp:taxon-name-part><tp:taxon-name-part taxon-name-part-type="species" reg="emma">emma</tp:taxon-name-part></tp:taxon-name></italic> (photo credit: James Covert); <bold>D</bold> <italic><tp:taxon-name><tp:taxon-name-part taxon-name-part-type="genus" reg="Draco">Draco</tp:taxon-name-part><tp:taxon-name-part taxon-name-part-type="species" reg="maculatus">maculatus</tp:taxon-name-part></tp:taxon-name></italic> (photo credit: Ton Smits); <bold>E</bold> <italic><tp:taxon-name><tp:taxon-name-part taxon-name-part-type="genus" reg="Leiolepis">Leiolepis</tp:taxon-name-part><tp:taxon-name-part taxon-name-part-type="species" reg="belliana">belliana</tp:taxon-name-part></tp:taxon-name></italic>.</p></caption><graphic xmlns:xlink="http://www.w3.org/1999/xlink" xlink:href="bdj-13-e154712-g004.png" position="float" id="oo_1276050.png" orientation="portrait" xlink:type="simple"><uri content-type="original_file" xlink:type="simple">https://binary.pensoft.net/fig/1276050</uri></graphic></fig></tp:treatment-sec><ref-list><ref id="B12636563"><element-citation xmlns:xlink="http://www.w3.org/1999/xlink" publication-type="article" xlink:type="simple"><person-group person-group-type="author"><name name-style="western"><surname>Lei</surname><given-names>Juan</given-names></name><name name-style="western"><surname>Binti Yusof</surname><given-names>Nur Syuhaida</given-names></name><name name-style="western"><surname>Wu</surname><given-names>Nicholas C.</given-names></name><name name-style="western"><surname>Zhang</surname><given-names>Zhengwang</given-names></name><name name-style="western"><surname>Booth</surname><given-names>David T.</given-names></name></person-group><year>2021</year><article-title>The burrowing ecology of a tropical lizard (<italic><tp:taxon-name><tp:taxon-name-part taxon-name-part-type="genus" reg="Leiolepis">Leiolepis</tp:taxon-name-part><tp:taxon-name-part taxon-name-part-type="species" reg="belliana">belliana</tp:taxon-name-part></tp:taxon-name></italic>)</article-title><source>Herpetologica</source><volume>77</volume><issue>1</issue><fpage>37</fpage><lpage>44</lpage><pub-id pub-id-type="doi">10.1655/0018-0831-77.1.37</pub-id></element-citation></ref><ref id="B12636590"><element-citation xmlns:xlink="http://www.w3.org/1999/xlink" publication-type="article" xlink:type="simple"><person-group person-group-type="author"><name name-style="western"><surname>Malysheva</surname><given-names>D. N.</given-names></name><name name-style="western"><surname>Darevsky</surname><given-names>I. S.</given-names></name><name name-style="western"><surname>Tokarskaya</surname><given-names>O. N.</given-names></name><name name-style="western"><surname>Petrosyan</surname><given-names>V. G.</given-names></name><name name-style="western"><surname>Martirosyan</surname><given-names>I. A.</given-names></name><name name-style="western"><surname>Ryskov</surname><given-names>A. P.</given-names></name></person-group><year>2006</year><article-title>Analysis of genetic variation in unisexual and bisexual lizard species of the genus <italic><tp:taxon-name><tp:taxon-name-part taxon-name-part-type="genus" reg="Leiolepis">Leiolepis</tp:taxon-name-part></tp:taxon-name></italic> from Southeast Asia</article-title><source>Russian Journal of Genetics</source><volume>42</volume><issue>5</issue><fpage>463</fpage><lpage>467</lpage><pub-id pub-id-type="doi">10.1134/s1022795406050012</pub-id></element-citation></ref><ref id="B12636386"><element-citation xmlns:xlink="http://www.w3.org/1999/xlink" publication-type="article" xlink:type="simple"><person-group person-group-type="author"><name name-style="western"><surname>Grismer</surname><given-names>Jesse L.</given-names></name><name name-style="western"><surname>Bauer</surname><given-names>Aaron M.</given-names></name><name name-style="western"><surname>Grismer</surname><given-names>L. Lee</given-names></name><name name-style="western"><surname>Thirakhupt</surname><given-names>Kumthorn</given-names></name><name name-style="western"><surname>Aowphol</surname><given-names>Anchelee</given-names></name><name name-style="western"><surname>Oaks</surname><given-names>Jamie R.</given-names></name><name name-style="western"><surname>Wood</surname><given-names>Perry L.</given-names></name><name name-style="western"><surname>Onn</surname><given-names>Chan Kin</given-names></name><name name-style="western"><surname>Thy</surname><given-names>Neang</given-names></name><name name-style="western"><surname>Cota</surname><given-names>Micheal</given-names></name><name name-style="western"><surname>Jackman</surname><given-names>Todd</given-names></name></person-group><year>2014</year><article-title>Multiple origins of parthenogenesis, and a revised species phylogeny for the Southeast Asian butterfly lizards, <italic><tp:taxon-name><tp:taxon-name-part taxon-name-part-type="genus" reg="Leiolepis">Leiolepis</tp:taxon-name-part></tp:taxon-name></italic></article-title><source>Biological Journal of the Linnean Society</source><volume>113</volume><issue>4</issue><fpage>1080</fpage><lpage>1093</lpage><pub-id pub-id-type="doi">10.1111/bij.12367</pub-id></element-citation></ref><ref id="B12636498"><element-citation xmlns:xlink="http://www.w3.org/1999/xlink" publication-type="article" xlink:type="simple"><person-group person-group-type="author"><name name-style="western"><surname>Hartmann</surname><given-names>T.</given-names></name><name name-style="western"><surname>Sothanin</surname><given-names>S.</given-names></name><name name-style="western"><surname>Handschuh</surname><given-names>M.</given-names></name><name name-style="western"><surname>Böhme</surname><given-names>W</given-names></name></person-group><year>2012</year><article-title>The taxonomic status of the red-banded butterfly lizard, <tp:taxon-name><tp:taxon-name-part taxon-name-part-type="genus" reg="Leiolepis">Leiolepis</tp:taxon-name-part></tp:taxon-name> rubritaeniata Mertens, 1961, with distributional and natural history notes</article-title><source>Russian Journal of Herpetology</source><volume>19</volume><issue>2</issue><fpage>108</fpage><lpage>114</lpage></element-citation></ref></ref-list></tp:taxon-treatment>
