# Supplementary material for: Lizard survey of Ko Pha-gnan in the Surat Thani Province, Thailand
Source: Biodivers Data J. 2025 Jul 22;13:e154712. doi: 10.3897/BDJ.13.e154712 (PMC12308202; doi:10.3897/BDJ.13.e154712)
Supplement: XML Treatment for Cnemaspis chanardii [file BDJ.13.e154712-treatment5.xml]

<!DOCTYPE tp:taxon-treatment
  PUBLIC "-//TaxonX//DTD Taxonomic Treatment Publishing DTD v0 20100105//EN" "tax-treatment-NSO.dtd">
<tp:taxon-treatment xmlns:tp="http://www.plazi.org/taxpub"><tp:treatment-meta><mixed-citation publication-type="journal"><person-group><name><surname>Cook-Price</surname><given-names>Dawn R.</given-names></name><name><surname>Makchai</surname><given-names>Sunchai</given-names></name><name><surname>Naithani</surname><given-names>Archana</given-names></name><name><surname>Pawangkhanant</surname><given-names>Parinya</given-names></name><name><surname>Suwanwaree</surname><given-names>Pongthep</given-names></name></person-group><article-title>Lizard survey of Ko Pha-gnan in the Surat Thani Province, Thailand</article-title><source>Biodivers Data J</source><day>22</day><month>07</month><year>2025</year><volume>13</volume><pub-id pub-id-type="doi">10.3897/BDJ.13.e154712</pub-id></mixed-citation></tp:treatment-meta><tp:nomenclature><tp:taxon-name>
              <object-id xmlns:xlink="http://www.w3.org/1999/xlink" content-type="arpha" xlink:type="simple">C4B5FB5E-E424-56C0-B37F-9CB9B1FAE88B</object-id>
              <tp:taxon-name-part taxon-name-part-type="genus">Cnemaspis</tp:taxon-name-part>
              <tp:taxon-name-part taxon-name-part-type="species">chanardii</tp:taxon-name-part>
            </tp:taxon-name><tp:taxon-authority>Grismer et al., 2010</tp:taxon-authority><tp:nomenclature-citation-list><tp:nomenclature-citation><tp:taxon-name>
                  <tp:taxon-name-part taxon-name-part-type="genus" reg="Cnemaspis"/>
                  <tp:taxon-name-part taxon-name-part-type="species" reg="chanardii"/>
                </tp:taxon-name><comment>Chan-ard’s rock <tp:taxon-name><tp:taxon-name-part taxon-name-part-type="genus" reg="Gekko"/><tp:taxon-name-part taxon-name-part-type="species" reg="gecko">gecko</tp:taxon-name-part></tp:taxon-name>.</comment></tp:nomenclature-citation></tp:nomenclature-citation-list></tp:nomenclature><tp:treatment-sec sec-type="Distribution"><title>Distribution</title><p>A total of 14 individuals were detected in two of the three habitat types. There were ten individuals detected in eight different National Park habitat transects and three individuals in two different human disturbed forest transects. This species primarily inhabited rocky forested habitat.</p></tp:treatment-sec><tp:treatment-sec sec-type="Notes"><title>Notes</title><p>This species (Fig. <xref ref-type="fig" rid="F12669120">5</xref>) is primarily diurnal often sharing fragmented rocky habitats with nocturnal sympatric species in the <tp:taxon-name><tp:taxon-name-part taxon-name-part-type="genus" reg="Cyrtodactylus">Cyrtodactylus</tp:taxon-name-part></tp:taxon-name> genus (<xref ref-type="bibr" rid="B12636646">Nguyen et al. 2020</xref>). Diet consists of a variety of invertebrates.</p></tp:treatment-sec><tp:treatment-sec><!--Section generated to contain objects referenced in tp:taxon-treatment.--><fig id="F12669120" position="float" orientation="portrait"><object-id xmlns:xlink="http://www.w3.org/1999/xlink" content-type="arpha" xlink:type="simple">DF2EEA13-E49D-5D0B-914D-AA0620960D4F</object-id><object-id xmlns:xlink="http://www.w3.org/1999/xlink" content-type="doi" xlink:type="simple">10.3897/BDJ.13.e154712.figure7</object-id><object-id xmlns:xlink="http://www.w3.org/1999/xlink" content-type="zenodo_dep_id" xlink:type="simple">16405378</object-id><label>Figure 5.</label><caption><p><tp:taxon-name><tp:taxon-name-part taxon-name-part-type="family">Gekkonidae</tp:taxon-name-part></tp:taxon-name> lizards. <bold>A, B</bold> <italic><tp:taxon-name><tp:taxon-name-part taxon-name-part-type="genus" reg="Cnemaspis">Cnemaspis</tp:taxon-name-part><tp:taxon-name-part taxon-name-part-type="species" reg="chanardi">chanardi</tp:taxon-name-part></tp:taxon-name></italic> (photo credit: James Covert); <bold>C</bold> <italic><tp:taxon-name><tp:taxon-name-part taxon-name-part-type="genus" reg="Gekko">Gekko</tp:taxon-name-part><tp:taxon-name-part taxon-name-part-type="species" reg="gecko">gecko</tp:taxon-name-part></tp:taxon-name></italic> (photo credit: Vikas Kumar); <bold>D, E</bold> <italic><tp:taxon-name><tp:taxon-name-part taxon-name-part-type="genus" reg="Cyrtodactylus">Cyrtodactylus</tp:taxon-name-part><tp:taxon-name-part taxon-name-part-type="species" reg="brevipalmatus">brevipalmatus</tp:taxon-name-part></tp:taxon-name></italic>; <bold>F</bold> <italic><tp:taxon-name><tp:taxon-name-part taxon-name-part-type="genus" reg="Hemidactylus">Hemidactylus</tp:taxon-name-part><tp:taxon-name-part taxon-name-part-type="species" reg="frenatus">frenatus</tp:taxon-name-part></tp:taxon-name></italic>; <bold>G</bold> <italic><tp:taxon-name><tp:taxon-name-part taxon-name-part-type="genus" reg="Cyrtodactylus">Cyrtodactylus</tp:taxon-name-part><tp:taxon-name-part taxon-name-part-type="species" reg="zebraicus">zebraicus</tp:taxon-name-part></tp:taxon-name></italic>; <bold>H</bold> <italic><tp:taxon-name><tp:taxon-name-part taxon-name-part-type="genus" reg="Hemidactylus">Hemidactylus</tp:taxon-name-part><tp:taxon-name-part taxon-name-part-type="species" reg="frenatus">frenatus</tp:taxon-name-part></tp:taxon-name></italic>; <bold>I</bold> <italic><tp:taxon-name><tp:taxon-name-part taxon-name-part-type="genus" reg="Hemidactylus">Hemidactylus</tp:taxon-name-part><tp:taxon-name-part taxon-name-part-type="species" reg="platyurus">platyurus</tp:taxon-name-part></tp:taxon-name></italic>; <bold>J, K</bold> <tp:taxon-name><tp:taxon-name-part taxon-name-part-type="genus" reg="Gekko">Gekko</tp:taxon-name-part> (<tp:taxon-name-part taxon-name-part-type="subgenus" reg="Ptychozoon">Ptychozoon</tp:taxon-name-part>) <tp:taxon-name-part taxon-name-part-type="species" reg="kuhli">kuhli</tp:taxon-name-part></tp:taxon-name>.</p></caption><graphic xmlns:xlink="http://www.w3.org/1999/xlink" xlink:href="bdj-13-e154712-g005.png" position="float" id="oo_1276053.png" orientation="portrait" xlink:type="simple"><uri content-type="original_file" xlink:type="simple">https://binary.pensoft.net/fig/1276053</uri></graphic></fig></tp:treatment-sec><ref-list><ref id="B12636646"><element-citation xmlns:xlink="http://www.w3.org/1999/xlink" publication-type="article" xlink:type="simple"><person-group person-group-type="author"><name name-style="western"><surname>Nguyen</surname><given-names>Hung Ngoc</given-names></name><name name-style="western"><surname>Hung</surname><given-names>Chih-Ming</given-names></name><name name-style="western"><surname>Yang</surname><given-names>Ming-Yuan</given-names></name><name name-style="western"><surname>Lin</surname><given-names>Si-Min</given-names></name></person-group><year>2020</year><article-title>Sympatric competitors have driven the evolution of temporal activity patterns in <tp:taxon-name><tp:taxon-name-part taxon-name-part-type="genus" reg="Cnemaspis">Cnemaspis</tp:taxon-name-part></tp:taxon-name> <tp:taxon-name><tp:taxon-name-part taxon-name-part-type="genus" reg="Hoplodactylus"/><tp:taxon-name-part taxon-name-part-type="species" reg="geckos">geckos</tp:taxon-name-part></tp:taxon-name> in Southeast Asia</article-title><source>Scientific Reports</source><volume>10</volume><issue>1</issue><lpage>27</lpage><pub-id pub-id-type="doi">10.1038/s41598-019-56549-x</pub-id></element-citation></ref></ref-list></tp:taxon-treatment>
