# Supplementary material for: Lizard survey of Ko Pha-gnan in the Surat Thani Province, Thailand
Source: Biodivers Data J. 2025 Jul 22;13:e154712. doi: 10.3897/BDJ.13.e154712 (PMC12308202; doi:10.3897/BDJ.13.e154712)
Supplement: XML Treatment for Cyrtodactylus brevipalmatus [file BDJ.13.e154712-treatment6.xml]

<!DOCTYPE tp:taxon-treatment
  PUBLIC "-//TaxonX//DTD Taxonomic Treatment Publishing DTD v0 20100105//EN" "tax-treatment-NSO.dtd">
<tp:taxon-treatment xmlns:tp="http://www.plazi.org/taxpub"><tp:treatment-meta><mixed-citation publication-type="journal"><person-group><name><surname>Cook-Price</surname><given-names>Dawn R.</given-names></name><name><surname>Makchai</surname><given-names>Sunchai</given-names></name><name><surname>Naithani</surname><given-names>Archana</given-names></name><name><surname>Pawangkhanant</surname><given-names>Parinya</given-names></name><name><surname>Suwanwaree</surname><given-names>Pongthep</given-names></name></person-group><article-title>Lizard survey of Ko Pha-gnan in the Surat Thani Province, Thailand</article-title><source>Biodivers Data J</source><day>22</day><month>07</month><year>2025</year><volume>13</volume><pub-id pub-id-type="doi">10.3897/BDJ.13.e154712</pub-id></mixed-citation></tp:treatment-meta><tp:nomenclature><tp:taxon-name>
              <object-id xmlns:xlink="http://www.w3.org/1999/xlink" content-type="arpha" xlink:type="simple">1324BAA8-104E-54ED-A3A3-208624B94885</object-id>
              <tp:taxon-name-part taxon-name-part-type="genus">Cyrtodactylus</tp:taxon-name-part>
              <tp:taxon-name-part taxon-name-part-type="species">brevipalmatus</tp:taxon-name-part>
            </tp:taxon-name><tp:taxon-authority>(Smith, 1923)</tp:taxon-authority><tp:nomenclature-citation-list><tp:nomenclature-citation><tp:taxon-name>
                  <tp:taxon-name-part taxon-name-part-type="genus" reg="Cyrtodactylus"/>
                  <tp:taxon-name-part taxon-name-part-type="species" reg="brevipalmatus"/>
                </tp:taxon-name><comment>Short-hand forest <tp:taxon-name><tp:taxon-name-part taxon-name-part-type="genus" reg="Gekko"/><tp:taxon-name-part taxon-name-part-type="species" reg="gecko">gecko</tp:taxon-name-part></tp:taxon-name>.</comment></tp:nomenclature-citation></tp:nomenclature-citation-list></tp:nomenclature><tp:treatment-sec sec-type="Distribution"><title>Distribution</title><p>Two individuals were observed in one National Park forest transect.</p></tp:treatment-sec><tp:treatment-sec sec-type="Notes"><title>Notes</title><p>This species (Fig. <xref ref-type="fig" rid="F12669120">5</xref>) is primarily diurnal often sharing fragmented rocky habitats with nocturnal sympatric species in the genus <italic><tp:taxon-name><tp:taxon-name-part taxon-name-part-type="genus" reg="Cyrtodactylus">Cyrtodactylus</tp:taxon-name-part></tp:taxon-name></italic> (<xref ref-type="bibr" rid="B12636646">Nguyen et al. 2020</xref>). Diet consists of a variety of insects and other invertebrates. Defining features of this species include the presence of femoral pores in the female and circular tail rather than square in cross section sampling. This species is predominantly arboreal, cryptic in colouration with varying shades of brown and a curled prehensile tail (<xref ref-type="bibr" rid="B12636415">Grismer 2008</xref>, <xref ref-type="bibr" rid="B12636461">Grismer et al. 2021</xref>, <xref ref-type="bibr" rid="B12636475">Grismer et al. 2023</xref>, <xref ref-type="bibr" rid="B12636297">Chomdej et al. 2023</xref>).</p></tp:treatment-sec><tp:treatment-sec><!--Section generated to contain objects referenced in tp:taxon-treatment.--><fig id="F12669120" position="float" orientation="portrait"><object-id xmlns:xlink="http://www.w3.org/1999/xlink" content-type="arpha" xlink:type="simple">DF2EEA13-E49D-5D0B-914D-AA0620960D4F</object-id><object-id xmlns:xlink="http://www.w3.org/1999/xlink" content-type="doi" xlink:type="simple">10.3897/BDJ.13.e154712.figure7</object-id><object-id xmlns:xlink="http://www.w3.org/1999/xlink" content-type="zenodo_dep_id" xlink:type="simple">16405378</object-id><label>Figure 5.</label><caption><p><tp:taxon-name><tp:taxon-name-part taxon-name-part-type="family">Gekkonidae</tp:taxon-name-part></tp:taxon-name> lizards. <bold>A, B</bold> <italic><tp:taxon-name><tp:taxon-name-part taxon-name-part-type="genus" reg="Cnemaspis">Cnemaspis</tp:taxon-name-part><tp:taxon-name-part taxon-name-part-type="species" reg="chanardi">chanardi</tp:taxon-name-part></tp:taxon-name></italic> (photo credit: James Covert); <bold>C</bold> <italic><tp:taxon-name><tp:taxon-name-part taxon-name-part-type="genus" reg="Gekko">Gekko</tp:taxon-name-part><tp:taxon-name-part taxon-name-part-type="species" reg="gecko">gecko</tp:taxon-name-part></tp:taxon-name></italic> (photo credit: Vikas Kumar); <bold>D, E</bold> <italic><tp:taxon-name><tp:taxon-name-part taxon-name-part-type="genus" reg="Cyrtodactylus">Cyrtodactylus</tp:taxon-name-part><tp:taxon-name-part taxon-name-part-type="species" reg="brevipalmatus">brevipalmatus</tp:taxon-name-part></tp:taxon-name></italic>; <bold>F</bold> <italic><tp:taxon-name><tp:taxon-name-part taxon-name-part-type="genus" reg="Hemidactylus">Hemidactylus</tp:taxon-name-part><tp:taxon-name-part taxon-name-part-type="species" reg="frenatus">frenatus</tp:taxon-name-part></tp:taxon-name></italic>; <bold>G</bold> <italic><tp:taxon-name><tp:taxon-name-part taxon-name-part-type="genus" reg="Cyrtodactylus">Cyrtodactylus</tp:taxon-name-part><tp:taxon-name-part taxon-name-part-type="species" reg="zebraicus">zebraicus</tp:taxon-name-part></tp:taxon-name></italic>; <bold>H</bold> <italic><tp:taxon-name><tp:taxon-name-part taxon-name-part-type="genus" reg="Hemidactylus">Hemidactylus</tp:taxon-name-part><tp:taxon-name-part taxon-name-part-type="species" reg="frenatus">frenatus</tp:taxon-name-part></tp:taxon-name></italic>; <bold>I</bold> <italic><tp:taxon-name><tp:taxon-name-part taxon-name-part-type="genus" reg="Hemidactylus">Hemidactylus</tp:taxon-name-part><tp:taxon-name-part taxon-name-part-type="species" reg="platyurus">platyurus</tp:taxon-name-part></tp:taxon-name></italic>; <bold>J, K</bold> <tp:taxon-name><tp:taxon-name-part taxon-name-part-type="genus" reg="Gekko">Gekko</tp:taxon-name-part> (<tp:taxon-name-part taxon-name-part-type="subgenus" reg="Ptychozoon">Ptychozoon</tp:taxon-name-part>) <tp:taxon-name-part taxon-name-part-type="species" reg="kuhli">kuhli</tp:taxon-name-part></tp:taxon-name>.</p></caption><graphic xmlns:xlink="http://www.w3.org/1999/xlink" xlink:href="bdj-13-e154712-g005.png" position="float" id="oo_1276053.png" orientation="portrait" xlink:type="simple"><uri content-type="original_file" xlink:type="simple">https://binary.pensoft.net/fig/1276053</uri></graphic></fig></tp:treatment-sec><ref-list><ref id="B12636646"><element-citation xmlns:xlink="http://www.w3.org/1999/xlink" publication-type="article" xlink:type="simple"><person-group person-group-type="author"><name name-style="western"><surname>Nguyen</surname><given-names>Hung Ngoc</given-names></name><name name-style="western"><surname>Hung</surname><given-names>Chih-Ming</given-names></name><name name-style="western"><surname>Yang</surname><given-names>Ming-Yuan</given-names></name><name name-style="western"><surname>Lin</surname><given-names>Si-Min</given-names></name></person-group><year>2020</year><article-title>Sympatric competitors have driven the evolution of temporal activity patterns in <tp:taxon-name><tp:taxon-name-part taxon-name-part-type="genus" reg="Cnemaspis">Cnemaspis</tp:taxon-name-part></tp:taxon-name> <tp:taxon-name><tp:taxon-name-part taxon-name-part-type="genus" reg="Hoplodactylus"/><tp:taxon-name-part taxon-name-part-type="species" reg="geckos">geckos</tp:taxon-name-part></tp:taxon-name> in Southeast Asia</article-title><source>Scientific Reports</source><volume>10</volume><issue>1</issue><lpage>27</lpage><pub-id pub-id-type="doi">10.1038/s41598-019-56549-x</pub-id></element-citation></ref><ref id="B12636415"><element-citation xmlns:xlink="http://www.w3.org/1999/xlink" publication-type="article" xlink:type="simple"><person-group person-group-type="author"><name name-style="western"><surname>Grismer</surname><given-names>L. L.</given-names></name></person-group><year>2008</year><article-title>On the distribution and identification of <italic><tp:taxon-name><tp:taxon-name-part taxon-name-part-type="genus" reg="Cyrtodactylus">Cyrtodactylus</tp:taxon-name-part><tp:taxon-name-part taxon-name-part-type="species" reg="brevipalmatus">brevipalmatus</tp:taxon-name-part></tp:taxon-name></italic> Smith, 1923 and <italic><tp:taxon-name><tp:taxon-name-part taxon-name-part-type="genus" reg="Cyrtodactylus">Cyrtodactylus</tp:taxon-name-part><tp:taxon-name-part taxon-name-part-type="species" reg="elok">elok</tp:taxon-name-part></tp:taxon-name></italic> Dring, 1979</article-title><source>The Raffles Bulletin of Zoology</source><volume>65</volume><fpage>177</fpage><lpage>179</lpage><pub-id pub-id-type="doi">10.13057/biodiv/d190617</pub-id></element-citation></ref><ref id="B12636461"><element-citation xmlns:xlink="http://www.w3.org/1999/xlink" publication-type="article" xlink:type="simple"><person-group person-group-type="author"><name name-style="western"><surname>Grismer</surname><given-names>L. Lee</given-names></name><name name-style="western"><surname>Suwannapoom</surname><given-names>Chatmongkon</given-names></name><name name-style="western"><surname>Pawangkhanant</surname><given-names>Parinya</given-names></name><name name-style="western"><surname>Nazarov</surname><given-names>Roman A.</given-names></name><name name-style="western"><surname>Yushchenko</surname><given-names>Platon V.</given-names></name><name name-style="western"><surname>Naiduangchan</surname><given-names>Mali</given-names></name><name name-style="western"><surname>Le</surname><given-names>Minh Duc</given-names></name><name name-style="western"><surname>Luu</surname><given-names>Vinh Quang</given-names></name><name name-style="western"><surname>Poyarkov</surname><given-names>Nikolay A.</given-names></name></person-group><year>2021</year><article-title>A new cryptic arboreal species of the <italic><tp:taxon-name><tp:taxon-name-part taxon-name-part-type="genus" reg="Cyrtodactylus">Cyrtodactylus</tp:taxon-name-part><tp:taxon-name-part taxon-name-part-type="species" reg="brevipalmatus">brevipalmatus</tp:taxon-name-part></tp:taxon-name></italic> group (<tp:taxon-name><tp:taxon-name-part taxon-name-part-type="order">Squamata</tp:taxon-name-part></tp:taxon-name>: <tp:taxon-name><tp:taxon-name-part taxon-name-part-type="family">Gekkonidae</tp:taxon-name-part></tp:taxon-name>) from the uplands of western Thailand</article-title><source>Vertebrate Zoology</source><volume>71</volume><fpage>723</fpage><lpage>746</lpage><pub-id pub-id-type="doi">10.3897/vz.71.e76069</pub-id></element-citation></ref><ref id="B12636475"><element-citation xmlns:xlink="http://www.w3.org/1999/xlink" publication-type="article" xlink:type="simple"><person-group person-group-type="author"><name name-style="western"><surname>Grismer</surname><given-names>L. Lee</given-names></name><name name-style="western"><surname>Anujar</surname><given-names>M. S. Shahrul</given-names></name><name name-style="western"><surname>Muin</surname><given-names>M. A.</given-names></name><name name-style="western"><surname>Ahmad</surname><given-names>N.</given-names></name><name name-style="western"><surname>Quah</surname><given-names>Even S. H.</given-names></name></person-group><year>2023</year><article-title>Genetic and morphological concordance and discordance within the <italic><tp:taxon-name><tp:taxon-name-part taxon-name-part-type="genus" reg="Cyrtodactylus">Cyrtodactylus</tp:taxon-name-part><tp:taxon-name-part taxon-name-part-type="species" reg="brevipalmatus">brevipalmatus</tp:taxon-name-part></tp:taxon-name></italic> group (<tp:taxon-name><tp:taxon-name-part taxon-name-part-type="order">Squamata</tp:taxon-name-part></tp:taxon-name>: <tp:taxon-name><tp:taxon-name-part taxon-name-part-type="family">Gekkonidae</tp:taxon-name-part></tp:taxon-name>)</article-title><source>Zootaxa</source><volume>5353</volume><issue>3</issue><fpage>265</fpage><lpage>275</lpage><pub-id pub-id-type="doi">10.11646/zootaxa.5353.3.4</pub-id></element-citation></ref><ref id="B12636297"><element-citation xmlns:xlink="http://www.w3.org/1999/xlink" publication-type="article" xlink:type="simple"><person-group person-group-type="author"><name name-style="western"><surname>Chomdej</surname><given-names>S</given-names></name><name name-style="western"><surname>Suwannapoom</surname><given-names>Chatmongkon</given-names></name><name name-style="western"><surname>Pradit</surname><given-names>Waranee</given-names></name><name name-style="western"><surname>Phupanbai</surname><given-names>Apichaya</given-names></name><name name-style="western"><surname>Grismer</surname><given-names>L. Lee</given-names></name></person-group><year>2023</year><article-title>A new species of the <italic><tp:taxon-name><tp:taxon-name-part taxon-name-part-type="genus" reg="Cyrtodactylus">Cyrtodactylus</tp:taxon-name-part><tp:taxon-name-part taxon-name-part-type="species" reg="brevipalmatus">brevipalmatus</tp:taxon-name-part></tp:taxon-name></italic> group (<tp:taxon-name><tp:taxon-name-part taxon-name-part-type="order">Squamata</tp:taxon-name-part></tp:taxon-name>, <tp:taxon-name><tp:taxon-name-part taxon-name-part-type="family">Gekkonidae</tp:taxon-name-part></tp:taxon-name>) from Tak Province, northwestern Thailand</article-title><source>ZooKeys</source><volume>1164</volume><fpage>63</fpage><lpage>88</lpage><pub-id pub-id-type="doi">10.3897/zookeys.1164.101263</pub-id></element-citation></ref></ref-list></tp:taxon-treatment>
