# Supplementary material for: Lizard survey of Ko Pha-gnan in the Surat Thani Province, Thailand
Source: Biodivers Data J. 2025 Jul 22;13:e154712. doi: 10.3897/BDJ.13.e154712 (PMC12308202; doi:10.3897/BDJ.13.e154712)
Supplement: XML Treatment for Cyrtodactylus zebraicus [file BDJ.13.e154712-treatment7.xml]

<!DOCTYPE tp:taxon-treatment
  PUBLIC "-//TaxonX//DTD Taxonomic Treatment Publishing DTD v0 20100105//EN" "tax-treatment-NSO.dtd">
<tp:taxon-treatment xmlns:tp="http://www.plazi.org/taxpub"><tp:treatment-meta><mixed-citation publication-type="journal"><person-group><name><surname>Cook-Price</surname><given-names>Dawn R.</given-names></name><name><surname>Makchai</surname><given-names>Sunchai</given-names></name><name><surname>Naithani</surname><given-names>Archana</given-names></name><name><surname>Pawangkhanant</surname><given-names>Parinya</given-names></name><name><surname>Suwanwaree</surname><given-names>Pongthep</given-names></name></person-group><article-title>Lizard survey of Ko Pha-gnan in the Surat Thani Province, Thailand</article-title><source>Biodivers Data J</source><day>22</day><month>07</month><year>2025</year><volume>13</volume><pub-id pub-id-type="doi">10.3897/BDJ.13.e154712</pub-id></mixed-citation></tp:treatment-meta><tp:nomenclature><tp:taxon-name>
              <object-id xmlns:xlink="http://www.w3.org/1999/xlink" content-type="arpha" xlink:type="simple">21FC3878-1463-5AFC-962B-B924632697F1</object-id>
              <tp:taxon-name-part taxon-name-part-type="genus">Cyrtodactylus</tp:taxon-name-part>
              <tp:taxon-name-part taxon-name-part-type="species">zebraicus</tp:taxon-name-part>
            </tp:taxon-name><tp:taxon-authority>(Taylor, 1962)</tp:taxon-authority><tp:nomenclature-citation-list><tp:nomenclature-citation><tp:taxon-name>
                  <tp:taxon-name-part taxon-name-part-type="genus" reg="Cyrtodactylus"/>
                  <tp:taxon-name-part taxon-name-part-type="species" reg="zebraicus"/>
                </tp:taxon-name><comment>Spotted bent-toed <tp:taxon-name><tp:taxon-name-part taxon-name-part-type="genus" reg="Gekko"/><tp:taxon-name-part taxon-name-part-type="species" reg="gecko">gecko</tp:taxon-name-part></tp:taxon-name>, ocelot <tp:taxon-name><tp:taxon-name-part taxon-name-part-type="genus" reg="Gekko"/><tp:taxon-name-part taxon-name-part-type="species" reg="gecko">gecko</tp:taxon-name-part></tp:taxon-name>.</comment></tp:nomenclature-citation></tp:nomenclature-citation-list></tp:nomenclature><tp:treatment-sec sec-type="Distribution"><title>Distribution</title><p>Two individuals were observed in one National Park forest transect.</p></tp:treatment-sec><tp:treatment-sec sec-type="Notes"><title>Notes</title><p>This species is nocturnal. Diet consists of a variety of insects and other invertebrates (<xref ref-type="bibr" rid="B12636437">Grismer et al. 2018</xref>). Defining features of this species includes the absence of a ventrolateral fold, spotted head with a brown bar behind the eye often touching or confluent with an angular band at the back of the head (occiput) (<xref ref-type="bibr" rid="B12636799">Taylor 1962</xref>).</p></tp:treatment-sec><ref-list><ref id="B12636437"><element-citation xmlns:xlink="http://www.w3.org/1999/xlink" publication-type="article" xlink:type="simple"><person-group person-group-type="author"><name name-style="western"><surname>Grismer</surname><given-names>L Lee</given-names></name><name name-style="western"><surname>Wood</surname><given-names>Perry L</given-names></name><name name-style="western"><surname>Thura</surname><given-names>Myint Kyaw</given-names></name><name name-style="western"><surname>Zin</surname><given-names>Thaw</given-names></name><name name-style="western"><surname>Quah</surname><given-names>Evan S H</given-names></name><name name-style="western"><surname>Murdoch</surname><given-names>Matthew L</given-names></name><name name-style="western"><surname>Grismer</surname><given-names>Marta S</given-names></name><name name-style="western"><surname>Lin</surname><given-names>Aung</given-names></name><name name-style="western"><surname>Kyaw</surname><given-names>Htet</given-names></name><name name-style="western"><surname>Lwin</surname><given-names>Ngwe</given-names></name></person-group><year>2018</year><article-title>Twelve new species of <italic><tp:taxon-name><tp:taxon-name-part taxon-name-part-type="genus" reg="Cyrtodactylus">Cyrtodactylus</tp:taxon-name-part></tp:taxon-name></italic> Gray (<tp:taxon-name><tp:taxon-name-part taxon-name-part-type="order">Squamata</tp:taxon-name-part></tp:taxon-name>: <tp:taxon-name><tp:taxon-name-part taxon-name-part-type="family">Gekkonidae</tp:taxon-name-part></tp:taxon-name>) from isolated limestone habitats in east-central and southern Myanmar demonstrate high localized diversity and unprecedented microendemism</article-title><source>Zoological Journal of the Linnean Society</source><volume>182</volume><issue>4</issue><fpage>862</fpage><lpage>959</lpage><pub-id pub-id-type="doi">10.1093/zoolinnean/zlx057</pub-id></element-citation></ref><ref id="B12636799"><element-citation xmlns:xlink="http://www.w3.org/1999/xlink" publication-type="article" xlink:type="simple"><person-group person-group-type="author"><name name-style="western"><surname>Taylor</surname><given-names>E. H.</given-names></name></person-group><year>1962</year><article-title>New oriental reptiles</article-title><source>University of Kansas Science Bulletin</source><volume>43</volume><fpage>209</fpage><lpage>263</lpage><pub-id pub-id-type="doi">10.5962/bhl.part.13346</pub-id></element-citation></ref></ref-list></tp:taxon-treatment>
