# Supplementary material for: Lizard survey of Ko Pha-gnan in the Surat Thani Province, Thailand
Source: Biodivers Data J. 2025 Jul 22;13:e154712. doi: 10.3897/BDJ.13.e154712 (PMC12308202; doi:10.3897/BDJ.13.e154712)
Supplement: XML Treatment for Gekko gecko [file BDJ.13.e154712-treatment8.xml]

<!DOCTYPE tp:taxon-treatment
  PUBLIC "-//TaxonX//DTD Taxonomic Treatment Publishing DTD v0 20100105//EN" "tax-treatment-NSO.dtd">
<tp:taxon-treatment xmlns:tp="http://www.plazi.org/taxpub"><tp:treatment-meta><mixed-citation publication-type="journal"><person-group><name><surname>Cook-Price</surname><given-names>Dawn R.</given-names></name><name><surname>Makchai</surname><given-names>Sunchai</given-names></name><name><surname>Naithani</surname><given-names>Archana</given-names></name><name><surname>Pawangkhanant</surname><given-names>Parinya</given-names></name><name><surname>Suwanwaree</surname><given-names>Pongthep</given-names></name></person-group><article-title>Lizard survey of Ko Pha-gnan in the Surat Thani Province, Thailand</article-title><source>Biodivers Data J</source><day>22</day><month>07</month><year>2025</year><volume>13</volume><pub-id pub-id-type="doi">10.3897/BDJ.13.e154712</pub-id></mixed-citation></tp:treatment-meta><tp:nomenclature><tp:taxon-name>
              <object-id xmlns:xlink="http://www.w3.org/1999/xlink" content-type="arpha" xlink:type="simple">EA9004D2-D7E8-5876-8D3C-9BFC8849077B</object-id>
              <tp:taxon-name-part taxon-name-part-type="genus">Gekko</tp:taxon-name-part>
              <tp:taxon-name-part taxon-name-part-type="species">gecko</tp:taxon-name-part>
            </tp:taxon-name><tp:taxon-authority>(Linnaeuss, 1758)</tp:taxon-authority><tp:nomenclature-citation-list><tp:nomenclature-citation><tp:taxon-name>
                  <tp:taxon-name-part taxon-name-part-type="genus" reg="Gekko"/>
                  <tp:taxon-name-part taxon-name-part-type="species" reg="gecko"/>
                </tp:taxon-name><comment>Tokay <tp:taxon-name><tp:taxon-name-part taxon-name-part-type="genus" reg="Gekko"/><tp:taxon-name-part taxon-name-part-type="species" reg="gecko">gecko</tp:taxon-name-part></tp:taxon-name>.</comment></tp:nomenclature-citation></tp:nomenclature-citation-list></tp:nomenclature><tp:treatment-sec sec-type="Distribution"><title>Distribution</title><p>This species is distributed throughout the entire sland in all habitat types. One hundred and fifty-four individuals were observed in 21 of the 32 transects surveyed. This species was detected in six of the eight National Park forest transects, eight of the thirteen human disturbed forest transects and seven of the eight human settlement transects.</p></tp:treatment-sec><tp:treatment-sec sec-type="Notes"><title>Notes</title><p>This species is well adapted to human settlement areas often living in houses, abandoned buildings and forested areas. An omnivorous species with a diet including a variety of insects, other invertebrates and small vertebrates. <italic><tp:taxon-name><tp:taxon-name-part taxon-name-part-type="genus" reg="Gekko">Gekko</tp:taxon-name-part><tp:taxon-name-part taxon-name-part-type="species" reg="gecko">gecko</tp:taxon-name-part></tp:taxon-name></italic> exhibits parental care living in temporary family groups until offspring reach sexual maturity (<xref ref-type="bibr" rid="B12636790">Szabo and Ringler 2023</xref>). Defining characteristics include robust body, adhesive toe pads and vibrant colouration. It is highly likely this species is inhabiting all transects on the sland; however, it is much easier to detect them on the flat side of a building or the side of a coconut tree rather than in a forest canopy.</p></tp:treatment-sec><ref-list><ref id="B12636790"><element-citation xmlns:xlink="http://www.w3.org/1999/xlink" publication-type="article" xlink:type="simple"><person-group person-group-type="author"><name name-style="western"><surname>Szabo</surname><given-names>Birgit</given-names></name><name name-style="western"><surname>Ringler</surname><given-names>Eva</given-names></name></person-group><year>2023</year><article-title>The influence of partner presence and association strength on neophobia in tokay <tp:taxon-name><tp:taxon-name-part taxon-name-part-type="genus" reg="Hoplodactylus"/><tp:taxon-name-part taxon-name-part-type="species" reg="geckos">geckos</tp:taxon-name-part></tp:taxon-name></article-title><source>bioRxiv</source><pub-id pub-id-type="doi">10.1101/2023.01.09.523205</pub-id></element-citation></ref></ref-list></tp:taxon-treatment>
