# Supplementary material for: Lizard survey of Ko Pha-gnan in the Surat Thani Province, Thailand
Source: Biodivers Data J. 2025 Jul 22;13:e154712. doi: 10.3897/BDJ.13.e154712 (PMC12308202; doi:10.3897/BDJ.13.e154712)
Supplement: XML Treatment for Hemidactylus platyurus [file BDJ.13.e154712-treatment10.xml]

<!DOCTYPE tp:taxon-treatment
  PUBLIC "-//TaxonX//DTD Taxonomic Treatment Publishing DTD v0 20100105//EN" "tax-treatment-NSO.dtd">
<tp:taxon-treatment xmlns:tp="http://www.plazi.org/taxpub"><tp:treatment-meta><mixed-citation publication-type="journal"><person-group><name><surname>Cook-Price</surname><given-names>Dawn R.</given-names></name><name><surname>Makchai</surname><given-names>Sunchai</given-names></name><name><surname>Naithani</surname><given-names>Archana</given-names></name><name><surname>Pawangkhanant</surname><given-names>Parinya</given-names></name><name><surname>Suwanwaree</surname><given-names>Pongthep</given-names></name></person-group><article-title>Lizard survey of Ko Pha-gnan in the Surat Thani Province, Thailand</article-title><source>Biodivers Data J</source><day>22</day><month>07</month><year>2025</year><volume>13</volume><pub-id pub-id-type="doi">10.3897/BDJ.13.e154712</pub-id></mixed-citation></tp:treatment-meta><tp:nomenclature><tp:taxon-name>
              <object-id xmlns:xlink="http://www.w3.org/1999/xlink" content-type="arpha" xlink:type="simple">92F3EAFC-A44F-5218-B010-9B1FC3B2C29A</object-id>
              <tp:taxon-name-part taxon-name-part-type="genus">Hemidactylus</tp:taxon-name-part>
              <tp:taxon-name-part taxon-name-part-type="species">platyurus</tp:taxon-name-part>
            </tp:taxon-name><tp:taxon-authority>(Schneider, 1797)</tp:taxon-authority><tp:nomenclature-citation-list><tp:nomenclature-citation><tp:taxon-name>
                  <tp:taxon-name-part taxon-name-part-type="genus" reg="Hemidactylus"/>
                  <tp:taxon-name-part taxon-name-part-type="species" reg="platyurus "/>
                </tp:taxon-name><comment>Flat-tailed house <tp:taxon-name><tp:taxon-name-part taxon-name-part-type="genus" reg="Gekko"/><tp:taxon-name-part taxon-name-part-type="species" reg="gecko">gecko</tp:taxon-name-part></tp:taxon-name> or frilled house <tp:taxon-name><tp:taxon-name-part taxon-name-part-type="genus" reg="Gekko"/><tp:taxon-name-part taxon-name-part-type="species" reg="gecko">gecko</tp:taxon-name-part></tp:taxon-name>.</comment></tp:nomenclature-citation></tp:nomenclature-citation-list></tp:nomenclature><tp:treatment-sec sec-type="Distribution"><title>Distribution</title><p>Seven individuals were observed between two of the eight human settlement transects, one of the thirteen human disturbed forest areas and one of the eleven National Park forest transects.</p></tp:treatment-sec><tp:treatment-sec sec-type="Notes"><title>Notes</title><p>Defining characteristics of this species include flattened body and distinctive frilled toe pads. Generally brown or grey in colouration with darker markings. This species feeds on a variety of insects including significant amounts of mosquitoes, other invertebrates and it has been documented eating food waste such as rice or fruit (<xref ref-type="bibr" rid="B12636825">Tkaczenko et al. 2014</xref>, <xref ref-type="bibr" rid="B12636857">Weterings 2017</xref>).</p></tp:treatment-sec><ref-list><ref id="B12636825"><element-citation xmlns:xlink="http://www.w3.org/1999/xlink" publication-type="article" xlink:type="simple"><person-group person-group-type="author"><name name-style="western"><surname>Tkaczenko</surname><given-names>G. K.</given-names></name><name name-style="western"><surname>Fischer</surname><given-names>A. C.</given-names></name><name name-style="western"><surname>Weterings</surname><given-names>R.</given-names></name></person-group><year>2014</year><article-title>Prey preference of the common house <tp:taxon-name><tp:taxon-name-part taxon-name-part-type="genus" reg="Hoplodactylus"/><tp:taxon-name-part taxon-name-part-type="species" reg="geckos">geckos</tp:taxon-name-part></tp:taxon-name> <italic><tp:taxon-name><tp:taxon-name-part taxon-name-part-type="genus" reg="Hemidactylus">Hemidactylus</tp:taxon-name-part><tp:taxon-name-part taxon-name-part-type="species" reg="frenatus">frenatus</tp:taxon-name-part></tp:taxon-name></italic> and <italic><tp:taxon-name><tp:taxon-name-part taxon-name-part-type="genus" reg="Hemidactylus">Hemidactylus</tp:taxon-name-part><tp:taxon-name-part taxon-name-part-type="species" reg="platyurus">platyurus</tp:taxon-name-part></tp:taxon-name></italic></article-title><source>Herpetological Notes</source><volume>7</volume><fpage>483</fpage><lpage>488</lpage></element-citation></ref><ref id="B12636857"><element-citation xmlns:xlink="http://www.w3.org/1999/xlink" publication-type="article" xlink:type="simple"><person-group person-group-type="author"><name name-style="western"><surname>Weterings</surname><given-names>R.</given-names></name></person-group><year>2017</year><article-title>Observations of an adaptive feeding strategy in flat-tailed house <tp:taxon-name><tp:taxon-name-part taxon-name-part-type="genus" reg="Hoplodactylus"/><tp:taxon-name-part taxon-name-part-type="species" reg="geckos">geckos</tp:taxon-name-part></tp:taxon-name> (<italic><tp:taxon-name><tp:taxon-name-part taxon-name-part-type="genus" reg="Hemidactylus">Hemidactylus</tp:taxon-name-part><tp:taxon-name-part taxon-name-part-type="species" reg="platyurus">platyurus</tp:taxon-name-part></tp:taxon-name></italic>) living in buildings</article-title><source>Herpetology Notes</source><volume>10</volume><fpage>133</fpage><lpage>135</lpage></element-citation></ref></ref-list></tp:taxon-treatment>
