# Supplementary material for: Lizard survey of Ko Pha-gnan in the Surat Thani Province, Thailand
Source: Biodivers Data J. 2025 Jul 22;13:e154712. doi: 10.3897/BDJ.13.e154712 (PMC12308202; doi:10.3897/BDJ.13.e154712)
Supplement: XML Treatment for Gekko (Ptychozoon) kuhli [file BDJ.13.e154712-treatment11.xml]

<!DOCTYPE tp:taxon-treatment
  PUBLIC "-//TaxonX//DTD Taxonomic Treatment Publishing DTD v0 20100105//EN" "tax-treatment-NSO.dtd">
<tp:taxon-treatment xmlns:tp="http://www.plazi.org/taxpub"><tp:treatment-meta><mixed-citation publication-type="journal"><person-group><name><surname>Cook-Price</surname><given-names>Dawn R.</given-names></name><name><surname>Makchai</surname><given-names>Sunchai</given-names></name><name><surname>Naithani</surname><given-names>Archana</given-names></name><name><surname>Pawangkhanant</surname><given-names>Parinya</given-names></name><name><surname>Suwanwaree</surname><given-names>Pongthep</given-names></name></person-group><article-title>Lizard survey of Ko Pha-gnan in the Surat Thani Province, Thailand</article-title><source>Biodivers Data J</source><day>22</day><month>07</month><year>2025</year><volume>13</volume><pub-id pub-id-type="doi">10.3897/BDJ.13.e154712</pub-id></mixed-citation></tp:treatment-meta><tp:nomenclature><tp:taxon-name><object-id xmlns:xlink="http://www.w3.org/1999/xlink" content-type="arpha" xlink:type="simple">332DB62F-79B9-5087-A4A6-6EA210EDD365</object-id><tp:taxon-name-part taxon-name-part-type="genus">Gekko</tp:taxon-name-part> (<tp:taxon-name-part taxon-name-part-type="subgenus">Ptychozoon</tp:taxon-name-part>) <tp:taxon-name-part taxon-name-part-type="species">kuhli</tp:taxon-name-part></tp:taxon-name><tp:taxon-authority>(Stejneger, 1902)</tp:taxon-authority></tp:nomenclature><tp:treatment-sec sec-type="Distribution"><title>Distribution</title><p>Three individuals were detected in two of the eleven National Park forest transects.</p></tp:treatment-sec><tp:treatment-sec sec-type="Notes"><title>Notes</title><p>This species (Fig. <xref ref-type="fig" rid="F12669120">5</xref>) is nocturnal, arboreal and cryptic. Defining characteristics include fully-webbed feet in conjunction with patagium (lateral mid-body cutaneous flaps) (<xref ref-type="bibr" rid="B12636729">Russel et al. 2001</xref>, <xref ref-type="bibr" rid="B12636898">Young et al. 2002</xref>). These features aid this species as it glides between trees in the canopy in which it is primarily found. Unique for a nocturnal species, <italic><tp:taxon-name><tp:taxon-name-part taxon-name-part-type="genus" reg="Gekko">G.</tp:taxon-name-part><tp:taxon-name-part taxon-name-part-type="species" reg="kuhli">kuhli</tp:taxon-name-part></tp:taxon-name></italic> is heliothermic as it rests on the side of trees often exposed to the sun. Special pigmentation prevents ultraviolet light damage to key organs including the brain and gonads (<xref ref-type="bibr" rid="B12636377">Griffing et al. 2020</xref>).</p></tp:treatment-sec><tp:treatment-sec><!--Section generated to contain objects referenced in tp:taxon-treatment.--><fig id="F12669120" position="float" orientation="portrait"><object-id xmlns:xlink="http://www.w3.org/1999/xlink" content-type="arpha" xlink:type="simple">DF2EEA13-E49D-5D0B-914D-AA0620960D4F</object-id><object-id xmlns:xlink="http://www.w3.org/1999/xlink" content-type="doi" xlink:type="simple">10.3897/BDJ.13.e154712.figure7</object-id><object-id xmlns:xlink="http://www.w3.org/1999/xlink" content-type="zenodo_dep_id" xlink:type="simple">16405378</object-id><label>Figure 5.</label><caption><p><tp:taxon-name><tp:taxon-name-part taxon-name-part-type="family">Gekkonidae</tp:taxon-name-part></tp:taxon-name> lizards. <bold>A, B</bold> <italic><tp:taxon-name><tp:taxon-name-part taxon-name-part-type="genus" reg="Cnemaspis">Cnemaspis</tp:taxon-name-part><tp:taxon-name-part taxon-name-part-type="species" reg="chanardi">chanardi</tp:taxon-name-part></tp:taxon-name></italic> (photo credit: James Covert); <bold>C</bold> <italic><tp:taxon-name><tp:taxon-name-part taxon-name-part-type="genus" reg="Gekko">Gekko</tp:taxon-name-part><tp:taxon-name-part taxon-name-part-type="species" reg="gecko">gecko</tp:taxon-name-part></tp:taxon-name></italic> (photo credit: Vikas Kumar); <bold>D, E</bold> <italic><tp:taxon-name><tp:taxon-name-part taxon-name-part-type="genus" reg="Cyrtodactylus">Cyrtodactylus</tp:taxon-name-part><tp:taxon-name-part taxon-name-part-type="species" reg="brevipalmatus">brevipalmatus</tp:taxon-name-part></tp:taxon-name></italic>; <bold>F</bold> <italic><tp:taxon-name><tp:taxon-name-part taxon-name-part-type="genus" reg="Hemidactylus">Hemidactylus</tp:taxon-name-part><tp:taxon-name-part taxon-name-part-type="species" reg="frenatus">frenatus</tp:taxon-name-part></tp:taxon-name></italic>; <bold>G</bold> <italic><tp:taxon-name><tp:taxon-name-part taxon-name-part-type="genus" reg="Cyrtodactylus">Cyrtodactylus</tp:taxon-name-part><tp:taxon-name-part taxon-name-part-type="species" reg="zebraicus">zebraicus</tp:taxon-name-part></tp:taxon-name></italic>; <bold>H</bold> <italic><tp:taxon-name><tp:taxon-name-part taxon-name-part-type="genus" reg="Hemidactylus">Hemidactylus</tp:taxon-name-part><tp:taxon-name-part taxon-name-part-type="species" reg="frenatus">frenatus</tp:taxon-name-part></tp:taxon-name></italic>; <bold>I</bold> <italic><tp:taxon-name><tp:taxon-name-part taxon-name-part-type="genus" reg="Hemidactylus">Hemidactylus</tp:taxon-name-part><tp:taxon-name-part taxon-name-part-type="species" reg="platyurus">platyurus</tp:taxon-name-part></tp:taxon-name></italic>; <bold>J, K</bold> <tp:taxon-name><tp:taxon-name-part taxon-name-part-type="genus" reg="Gekko">Gekko</tp:taxon-name-part> (<tp:taxon-name-part taxon-name-part-type="subgenus" reg="Ptychozoon">Ptychozoon</tp:taxon-name-part>) <tp:taxon-name-part taxon-name-part-type="species" reg="kuhli">kuhli</tp:taxon-name-part></tp:taxon-name>.</p></caption><graphic xmlns:xlink="http://www.w3.org/1999/xlink" xlink:href="bdj-13-e154712-g005.png" position="float" id="oo_1276053.png" orientation="portrait" xlink:type="simple"><uri content-type="original_file" xlink:type="simple">https://binary.pensoft.net/fig/1276053</uri></graphic></fig></tp:treatment-sec><ref-list><ref id="B12636729"><element-citation xmlns:xlink="http://www.w3.org/1999/xlink" publication-type="article" xlink:type="simple"><person-group person-group-type="author"><name name-style="western"><surname>Russel</surname><given-names>A. P.</given-names></name><name name-style="western"><surname>Dijkstra</surname><given-names>L. D.</given-names></name><name name-style="western"><surname>Powell</surname><given-names>G. L.</given-names></name></person-group><year>2001</year><article-title>Structural characteristics of the patagium of <italic><tp:taxon-name><tp:taxon-name-part taxon-name-part-type="genus" reg="Ptychozoon">Ptychozoon</tp:taxon-name-part><tp:taxon-name-part taxon-name-part-type="species" reg="kuhli">kuhli</tp:taxon-name-part></tp:taxon-name></italic> (<tp:taxon-name><tp:taxon-name-part taxon-name-part-type="class">Reptilia</tp:taxon-name-part></tp:taxon-name>: <tp:taxon-name><tp:taxon-name-part taxon-name-part-type="family">Gekkonidae</tp:taxon-name-part></tp:taxon-name>) in relation to parachuting locomotion</article-title><source>Journal of Morphology</source><volume>247</volume><issue>3</issue><fpage>252</fpage><lpage>263</lpage><pub-id pub-id-type="doi">10.1002/1097-4687(200103)247:3&lt;252::AID-JMOR1015&gt;3.0.CO;2-Z</pub-id></element-citation></ref><ref id="B12636898"><element-citation xmlns:xlink="http://www.w3.org/1999/xlink" publication-type="article" xlink:type="simple"><person-group person-group-type="author"><name name-style="western"><surname>Young</surname><given-names>Bruce A.</given-names></name><name name-style="western"><surname>Lee</surname><given-names>Cynthia E.</given-names></name><name name-style="western"><surname>Daley</surname><given-names>Kylle M.</given-names></name></person-group><year>2002</year><article-title>On a flap and a foot: Aerial locomotion in the "flying" <tp:taxon-name><tp:taxon-name-part taxon-name-part-type="genus" reg="Gekko"/><tp:taxon-name-part taxon-name-part-type="species" reg="gecko">gecko</tp:taxon-name-part></tp:taxon-name>, <italic><tp:taxon-name><tp:taxon-name-part taxon-name-part-type="genus" reg="Ptychozoon">Ptychozoon</tp:taxon-name-part><tp:taxon-name-part taxon-name-part-type="species" reg="kuhli">kuhli</tp:taxon-name-part></tp:taxon-name></italic></article-title><source>Journal of Herpetology</source><volume>36</volume><issue>3</issue><fpage>412</fpage><lpage>418</lpage><pub-id pub-id-type="doi">10.2307/1566185</pub-id></element-citation></ref><ref id="B12636377"><element-citation xmlns:xlink="http://www.w3.org/1999/xlink" publication-type="article" xlink:type="simple"><person-group person-group-type="author"><name name-style="western"><surname>Griffing</surname><given-names>Aaron H.</given-names></name><name name-style="western"><surname>Gamble</surname><given-names>Tony</given-names></name><name name-style="western"><surname>Bauer</surname><given-names>Aaron M.</given-names></name></person-group><year>2020</year><article-title>Distinct patterns of pigment development underlie convergent hyperpigmentation between nocturnal and diurnal <tp:taxon-name><tp:taxon-name-part taxon-name-part-type="genus" reg="Hoplodactylus"/><tp:taxon-name-part taxon-name-part-type="species" reg="geckos">geckos</tp:taxon-name-part></tp:taxon-name> (<tp:taxon-name><tp:taxon-name-part taxon-name-part-type="order">Squamata</tp:taxon-name-part></tp:taxon-name>: <tp:taxon-name><tp:taxon-name-part taxon-name-part-type="suborder">Gekkota</tp:taxon-name-part></tp:taxon-name>)</article-title><source>BMC Evolutionary Biology</source><volume>20</volume><issue>1</issue><fpage>1</fpage><lpage>10</lpage><pub-id pub-id-type="doi">10.1186/s12862-020-01604-9</pub-id></element-citation></ref></ref-list></tp:taxon-treatment>
