# Supplementary material for: Lizard survey of Ko Pha-gnan in the Surat Thani Province, Thailand
Source: Biodivers Data J. 2025 Jul 22;13:e154712. doi: 10.3897/BDJ.13.e154712 (PMC12308202; doi:10.3897/BDJ.13.e154712)
Supplement: XML Treatment for Varanus nebulosus [file BDJ.13.e154712-treatment12.xml]

<!DOCTYPE tp:taxon-treatment
  PUBLIC "-//TaxonX//DTD Taxonomic Treatment Publishing DTD v0 20100105//EN" "tax-treatment-NSO.dtd">
<tp:taxon-treatment xmlns:tp="http://www.plazi.org/taxpub"><tp:treatment-meta><mixed-citation publication-type="journal"><person-group><name><surname>Cook-Price</surname><given-names>Dawn R.</given-names></name><name><surname>Makchai</surname><given-names>Sunchai</given-names></name><name><surname>Naithani</surname><given-names>Archana</given-names></name><name><surname>Pawangkhanant</surname><given-names>Parinya</given-names></name><name><surname>Suwanwaree</surname><given-names>Pongthep</given-names></name></person-group><article-title>Lizard survey of Ko Pha-gnan in the Surat Thani Province, Thailand</article-title><source>Biodivers Data J</source><day>22</day><month>07</month><year>2025</year><volume>13</volume><pub-id pub-id-type="doi">10.3897/BDJ.13.e154712</pub-id></mixed-citation></tp:treatment-meta><tp:nomenclature><tp:taxon-name>
              <object-id xmlns:xlink="http://www.w3.org/1999/xlink" content-type="arpha" xlink:type="simple">5EB4C3FC-060E-55B6-8ACE-7422512DFE23</object-id>
              <tp:taxon-name-part taxon-name-part-type="genus">Varanus</tp:taxon-name-part>
              <tp:taxon-name-part taxon-name-part-type="species">nebulosus</tp:taxon-name-part>
            </tp:taxon-name><tp:taxon-authority>(Gray, 1831)</tp:taxon-authority><tp:nomenclature-citation-list><tp:nomenclature-citation><tp:taxon-name>
                  <tp:taxon-name-part taxon-name-part-type="genus" reg="Varanus"/>
                  <tp:taxon-name-part taxon-name-part-type="species" reg="nebulosus"/>
                </tp:taxon-name><comment>Clouded monitor lizard</comment></tp:nomenclature-citation></tp:nomenclature-citation-list></tp:nomenclature><tp:treatment-sec sec-type="Distribution"><title>Distribution</title><p>Seven individuals were detected in one of the eleven different National Park forest transects and five in four of the thirteen different human disturbed forest transects contiguous to National Park forest areas. On one occasion, <italic><tp:taxon-name><tp:taxon-name-part taxon-name-part-type="genus" reg="Varanus">V.</tp:taxon-name-part><tp:taxon-name-part taxon-name-part-type="species" reg="nebulosus">nebulosus</tp:taxon-name-part></tp:taxon-name></italic> was opportunistically observed in a human settlement area at the edge of a montane National Park area (not a transect). This opportunistic observation was witnessed as dogs were chasing the lizard and it took refuge in a tree.</p></tp:treatment-sec><tp:treatment-sec sec-type="Notes"><title>Notes</title><p>This diurnal, semi-arboreal, carnivorous species (Fig. <xref ref-type="fig" rid="F12669122">6</xref>B) actively forages and often digs for insects and other invertebrates, small mammals, eggs and carrion on occasion. Differentiating characteristics include its grey or brown colouration with markings resembling clouds. This species is shy and elusive, often sheltering in trees at night or when it feels threatened by a potential predator (<xref ref-type="bibr" rid="B12636545">Koch et al. 2013</xref>, <xref ref-type="bibr" rid="B12636255">Auliya and Koch 2020</xref>, <xref ref-type="bibr" rid="B12636368">Goodyear et al. 2022</xref>).</p></tp:treatment-sec><tp:treatment-sec><!--Section generated to contain objects referenced in tp:taxon-treatment.--><fig id="F12669122" position="float" orientation="portrait"><object-id xmlns:xlink="http://www.w3.org/1999/xlink" content-type="arpha" xlink:type="simple">F1E2E5F0-64F1-5B32-B02A-C170038379B9</object-id><object-id xmlns:xlink="http://www.w3.org/1999/xlink" content-type="doi" xlink:type="simple">10.3897/BDJ.13.e154712.figure1</object-id><object-id xmlns:xlink="http://www.w3.org/1999/xlink" content-type="zenodo_dep_id" xlink:type="simple">16405384</object-id><label>Figure 6.</label><caption><p><tp:taxon-name><tp:taxon-name-part taxon-name-part-type="family">Varanidae</tp:taxon-name-part></tp:taxon-name> lizards. <bold>A</bold> <italic><tp:taxon-name><tp:taxon-name-part taxon-name-part-type="genus" reg="Varanus">Varanus</tp:taxon-name-part><tp:taxon-name-part taxon-name-part-type="species" reg="salvator">salvator</tp:taxon-name-part></tp:taxon-name></italic>; <bold>B</bold> <italic><tp:taxon-name><tp:taxon-name-part taxon-name-part-type="genus" reg="Varanus">Varanus</tp:taxon-name-part><tp:taxon-name-part taxon-name-part-type="species" reg="nebulosus">nebulosus</tp:taxon-name-part></tp:taxon-name></italic>.</p></caption><graphic xmlns:xlink="http://www.w3.org/1999/xlink" xlink:href="bdj-13-e154712-g006.png" position="float" id="oo_1276056.png" orientation="portrait" xlink:type="simple"><uri content-type="original_file" xlink:type="simple">https://binary.pensoft.net/fig/1276056</uri></graphic></fig></tp:treatment-sec><ref-list><ref id="B12636545"><element-citation xmlns:xlink="http://www.w3.org/1999/xlink" publication-type="article" xlink:type="simple"><person-group person-group-type="author"><name name-style="western"><surname>Koch</surname><given-names>A.</given-names></name><name name-style="western"><surname>Ziegler</surname><given-names>T.</given-names></name><name name-style="western"><surname>Boehme</surname><given-names>W.</given-names></name><name name-style="western"><surname>Arida</surname><given-names>E.</given-names></name><name name-style="western"><surname>Auliya</surname><given-names>M.</given-names></name></person-group><year>2013</year><article-title>Pressing problems: Distribution, threats, and conservation status of the monitor lizards (<tp:taxon-name><tp:taxon-name-part taxon-name-part-type="family">Varanidae</tp:taxon-name-part></tp:taxon-name>: <italic><tp:taxon-name><tp:taxon-name-part taxon-name-part-type="genus" reg="Varanus">Varanus</tp:taxon-name-part></tp:taxon-name></italic> spp.) of Southeast Asia and the Indo-Australian Archipelago</article-title><source>Herpetological Conservation and Biology</source><volume>8</volume><issue>3</issue><fpage>1</fpage><lpage>62</lpage></element-citation></ref><ref id="B12636255"><element-citation xmlns:xlink="http://www.w3.org/1999/xlink" publication-type="book" xlink:type="simple"><person-group person-group-type="author"><name name-style="western"><surname>Auliya</surname><given-names>M.</given-names></name><name name-style="western"><surname>Koch</surname><given-names>A.</given-names></name></person-group><year>2020</year><source>Visual identification guide to the monitor lizard species of the world (Genus <italic><tp:taxon-name><tp:taxon-name-part taxon-name-part-type="genus" reg="Varanus">Varanus</tp:taxon-name-part></tp:taxon-name></italic>)</source><publisher-name>Bundesamt für Naturschutz</publisher-name></element-citation></ref><ref id="B12636368"><element-citation xmlns:xlink="http://www.w3.org/1999/xlink" publication-type="article" xlink:type="simple"><person-group person-group-type="author"><name name-style="western"><surname>Goodyear</surname><given-names>J</given-names></name><name name-style="western"><surname>Waengsothorn</surname><given-names>S</given-names></name><name name-style="western"><surname>Strine</surname><given-names>CT</given-names></name></person-group><year>2022</year><article-title>Brumation of the clouded monitor lizard <italic><tp:taxon-name><tp:taxon-name-part taxon-name-part-type="genus" reg="Varanus">Varanus</tp:taxon-name-part><tp:taxon-name-part taxon-name-part-type="species" reg="nebulosus">nebulosus</tp:taxon-name-part></tp:taxon-name></italic> in north-eastern Thailand</article-title><source>Herpetological Bulletin</source><volume>159</volume><fpage>12</fpage><lpage>17</lpage><pub-id pub-id-type="doi">10.33256/159.1217</pub-id></element-citation></ref></ref-list></tp:taxon-treatment>
