# Supplementary material for: Lizard survey of Ko Pha-gnan in the Surat Thani Province, Thailand
Source: Biodivers Data J. 2025 Jul 22;13:e154712. doi: 10.3897/BDJ.13.e154712 (PMC12308202; doi:10.3897/BDJ.13.e154712)
Supplement: XML Treatment for Varanus salvator [file BDJ.13.e154712-treatment13.xml]

<!DOCTYPE tp:taxon-treatment
  PUBLIC "-//TaxonX//DTD Taxonomic Treatment Publishing DTD v0 20100105//EN" "tax-treatment-NSO.dtd">
<tp:taxon-treatment xmlns:tp="http://www.plazi.org/taxpub"><tp:treatment-meta><mixed-citation publication-type="journal"><person-group><name><surname>Cook-Price</surname><given-names>Dawn R.</given-names></name><name><surname>Makchai</surname><given-names>Sunchai</given-names></name><name><surname>Naithani</surname><given-names>Archana</given-names></name><name><surname>Pawangkhanant</surname><given-names>Parinya</given-names></name><name><surname>Suwanwaree</surname><given-names>Pongthep</given-names></name></person-group><article-title>Lizard survey of Ko Pha-gnan in the Surat Thani Province, Thailand</article-title><source>Biodivers Data J</source><day>22</day><month>07</month><year>2025</year><volume>13</volume><pub-id pub-id-type="doi">10.3897/BDJ.13.e154712</pub-id></mixed-citation></tp:treatment-meta><tp:nomenclature><tp:taxon-name>
              <object-id xmlns:xlink="http://www.w3.org/1999/xlink" content-type="arpha" xlink:type="simple">69DB5B2E-9B5D-5E5B-BA26-E20DE417D1CE</object-id>
              <tp:taxon-name-part taxon-name-part-type="genus">Varanus</tp:taxon-name-part>
              <tp:taxon-name-part taxon-name-part-type="species">salvator</tp:taxon-name-part>
            </tp:taxon-name><tp:taxon-authority>(Laurenti, 1768)</tp:taxon-authority><tp:nomenclature-citation-list><tp:nomenclature-citation><tp:taxon-name>
                  <tp:taxon-name-part taxon-name-part-type="genus" reg="Varanus"/>
                  <tp:taxon-name-part taxon-name-part-type="species" reg="salvator"/>
                </tp:taxon-name><comment>Water monitor lizard</comment></tp:nomenclature-citation></tp:nomenclature-citation-list></tp:nomenclature><tp:treatment-sec sec-type="Distribution"><title>Distribution</title><p>This species was detected throughout the island. Of the 27 individuals, 12 were detected in six of the eight human settlement transects. Nine of the individuals were detected in five of the thirteen human disturbed forest transects and six individuals were detected in two of the eleven National Park forest transects.</p></tp:treatment-sec><tp:treatment-sec sec-type="Notes"><title>Notes</title><p>This diurnal, semi-aquatic medium- to large-sized lizard (Fig. <xref ref-type="fig" rid="F12669122">6</xref>A) is characterised by its dark colouration with yellow to cream markings that fade as the species ages. Their diet consists of a wide variety of prey such as fish, birds, eggs, frogs, snakes, lizards, small mammals and carrion. This species is well adapted to human disturbance and is often found in and around human settlement areas (<xref ref-type="bibr" rid="B12636535">Koch et al. 2007</xref>, <xref ref-type="bibr" rid="B12636255">Auliya and Koch 2020</xref>).</p></tp:treatment-sec><tp:treatment-sec><!--Section generated to contain objects referenced in tp:taxon-treatment.--><fig id="F12669122" position="float" orientation="portrait"><object-id xmlns:xlink="http://www.w3.org/1999/xlink" content-type="arpha" xlink:type="simple">F1E2E5F0-64F1-5B32-B02A-C170038379B9</object-id><object-id xmlns:xlink="http://www.w3.org/1999/xlink" content-type="doi" xlink:type="simple">10.3897/BDJ.13.e154712.figure1</object-id><object-id xmlns:xlink="http://www.w3.org/1999/xlink" content-type="zenodo_dep_id" xlink:type="simple">16405384</object-id><label>Figure 6.</label><caption><p><tp:taxon-name><tp:taxon-name-part taxon-name-part-type="family">Varanidae</tp:taxon-name-part></tp:taxon-name> lizards. <bold>A</bold> <italic><tp:taxon-name><tp:taxon-name-part taxon-name-part-type="genus" reg="Varanus">Varanus</tp:taxon-name-part><tp:taxon-name-part taxon-name-part-type="species" reg="salvator">salvator</tp:taxon-name-part></tp:taxon-name></italic>; <bold>B</bold> <italic><tp:taxon-name><tp:taxon-name-part taxon-name-part-type="genus" reg="Varanus">Varanus</tp:taxon-name-part><tp:taxon-name-part taxon-name-part-type="species" reg="nebulosus">nebulosus</tp:taxon-name-part></tp:taxon-name></italic>.</p></caption><graphic xmlns:xlink="http://www.w3.org/1999/xlink" xlink:href="bdj-13-e154712-g006.png" position="float" id="oo_1276056.png" orientation="portrait" xlink:type="simple"><uri content-type="original_file" xlink:type="simple">https://binary.pensoft.net/fig/1276056</uri></graphic></fig></tp:treatment-sec><ref-list><ref id="B12636535"><element-citation xmlns:xlink="http://www.w3.org/1999/xlink" publication-type="article" xlink:type="simple"><person-group person-group-type="author"><name name-style="western"><surname>Koch</surname><given-names>A.</given-names></name><name name-style="western"><surname>Auliya</surname><given-names>M.</given-names></name><name name-style="western"><surname>Schmitz</surname><given-names>A.</given-names></name><name name-style="western"><surname>Kuch</surname><given-names>U.</given-names></name><name name-style="western"><surname>Böhme</surname><given-names>W.</given-names></name></person-group><year>2007</year><article-title>Morphological studies on the systematics of South East Asian water monitors (<italic><tp:taxon-name><tp:taxon-name-part taxon-name-part-type="genus" reg="Varanus">Varanus</tp:taxon-name-part><tp:taxon-name-part taxon-name-part-type="species" reg="salvator">salvator</tp:taxon-name-part></tp:taxon-name></italic> Complex): nominotypic populations and taxonomic overview</article-title><source>Mertensiella</source><volume>16</volume><issue>109</issue><fpage>80</fpage></element-citation></ref><ref id="B12636255"><element-citation xmlns:xlink="http://www.w3.org/1999/xlink" publication-type="book" xlink:type="simple"><person-group person-group-type="author"><name name-style="western"><surname>Auliya</surname><given-names>M.</given-names></name><name name-style="western"><surname>Koch</surname><given-names>A.</given-names></name></person-group><year>2020</year><source>Visual identification guide to the monitor lizard species of the world (Genus <italic><tp:taxon-name><tp:taxon-name-part taxon-name-part-type="genus" reg="Varanus">Varanus</tp:taxon-name-part></tp:taxon-name></italic>)</source><publisher-name>Bundesamt für Naturschutz</publisher-name></element-citation></ref></ref-list></tp:taxon-treatment>
