# Supplementary material for: Lizard survey of Ko Pha-gnan in the Surat Thani Province, Thailand
Source: Biodivers Data J. 2025 Jul 22;13:e154712. doi: 10.3897/BDJ.13.e154712 (PMC12308202; doi:10.3897/BDJ.13.e154712)
Supplement: XML Treatment for Eutropis multifasciata [file BDJ.13.e154712-treatment14.xml]

<!DOCTYPE tp:taxon-treatment
  PUBLIC "-//TaxonX//DTD Taxonomic Treatment Publishing DTD v0 20100105//EN" "tax-treatment-NSO.dtd">
<tp:taxon-treatment xmlns:tp="http://www.plazi.org/taxpub"><tp:treatment-meta><mixed-citation publication-type="journal"><person-group><name><surname>Cook-Price</surname><given-names>Dawn R.</given-names></name><name><surname>Makchai</surname><given-names>Sunchai</given-names></name><name><surname>Naithani</surname><given-names>Archana</given-names></name><name><surname>Pawangkhanant</surname><given-names>Parinya</given-names></name><name><surname>Suwanwaree</surname><given-names>Pongthep</given-names></name></person-group><article-title>Lizard survey of Ko Pha-gnan in the Surat Thani Province, Thailand</article-title><source>Biodivers Data J</source><day>22</day><month>07</month><year>2025</year><volume>13</volume><pub-id pub-id-type="doi">10.3897/BDJ.13.e154712</pub-id></mixed-citation></tp:treatment-meta><tp:nomenclature><tp:taxon-name>
              <object-id xmlns:xlink="http://www.w3.org/1999/xlink" content-type="arpha" xlink:type="simple">AE87E249-9FC6-5B5F-880D-2CFED68AEA52</object-id>
              <tp:taxon-name-part taxon-name-part-type="genus">Eutropis</tp:taxon-name-part>
              <tp:taxon-name-part taxon-name-part-type="species">multifasciata</tp:taxon-name-part>
            </tp:taxon-name><tp:taxon-authority>(Kuhl, 1820)</tp:taxon-authority><tp:nomenclature-citation-list><tp:nomenclature-citation><tp:taxon-name>
                  <tp:taxon-name-part taxon-name-part-type="genus" reg="Eutropis"/>
                  <tp:taxon-name-part taxon-name-part-type="species" reg="multifasciata"/>
                </tp:taxon-name><comment>Many-lined skink or common sun skink</comment></tp:nomenclature-citation></tp:nomenclature-citation-list></tp:nomenclature><tp:treatment-sec sec-type="Distribution"><title>Distribution</title><p>This species is omnivorous as it is known to forage for and feed on a variety of insects, larvae, other invertebrates and sometimes plants (<xref ref-type="bibr" rid="B12636637">Ngo et al. 2014</xref>). Determining characteristics of this species includes a robust body, keeled scales, often with a dorso-lateral swath of orange from the tympanum to hind legs (<xref ref-type="bibr" rid="B12636241">Amarasinghe et al. 2018</xref>).</p></tp:treatment-sec><tp:treatment-sec sec-type="Notes"><title>Notes</title><p>A total of 26 individuals were detected in all habitat types. Five of the eleven National Park forest transects four of the thirteen human disturbed forest transects and four of the eight human settlement transects.</p></tp:treatment-sec><ref-list><ref id="B12636637"><element-citation xmlns:xlink="http://www.w3.org/1999/xlink" publication-type="article" xlink:type="simple"><person-group person-group-type="author"><name name-style="western"><surname>Ngo</surname><given-names>C. D.</given-names></name><name name-style="western"><surname>Ngo</surname><given-names>B. V.</given-names></name><name name-style="western"><surname>Truong</surname><given-names>P. B.</given-names></name><name name-style="western"><surname>Duong</surname><given-names>L. D.</given-names></name></person-group><year>2014</year><article-title>Sexual size dimorphism and feeding ecology of <italic><tp:taxon-name><tp:taxon-name-part taxon-name-part-type="genus" reg="Eutropis">Eutropis</tp:taxon-name-part><tp:taxon-name-part taxon-name-part-type="species" reg="multifasciata">multifasciata</tp:taxon-name-part></tp:taxon-name></italic> (<tp:taxon-name><tp:taxon-name-part taxon-name-part-type="class">Reptilia</tp:taxon-name-part></tp:taxon-name>: <tp:taxon-name><tp:taxon-name-part taxon-name-part-type="order">Squamata</tp:taxon-name-part></tp:taxon-name>: <tp:taxon-name><tp:taxon-name-part taxon-name-part-type="family">Scincidae</tp:taxon-name-part></tp:taxon-name>) in the Central Highlands of Vietnam</article-title><source>Herpetological Conservation and Biology</source><volume>9</volume><issue>2</issue><fpage>322</fpage><lpage>333</lpage></element-citation></ref><ref id="B12636241"><element-citation xmlns:xlink="http://www.w3.org/1999/xlink" publication-type="article" xlink:type="simple"><person-group person-group-type="author"><name name-style="western"><surname>Amarasinghe</surname><given-names>A. A. Thasun</given-names></name><name name-style="western"><surname>Thammachoti</surname><given-names>Panupong</given-names></name><name name-style="western"><surname>Campbell</surname><given-names>Patrick D.</given-names></name><name name-style="western"><surname>Hallermann</surname><given-names>Jakob</given-names></name><name name-style="western"><surname>Henkanaththegedara</surname><given-names>Sujan M.</given-names></name><name name-style="western"><surname>Karunarathna</surname><given-names>D. M.S. Suranjan</given-names></name><name name-style="western"><surname>Riyanto</surname><given-names>Awal</given-names></name><name name-style="western"><surname>Smith</surname><given-names>Eric N.</given-names></name><name name-style="western"><surname>Ineich</surname><given-names>Ivan</given-names></name></person-group><year>2018</year><article-title>Systematic composition of the <italic><tp:taxon-name><tp:taxon-name-part taxon-name-part-type="genus" reg="Eutropis">Eutropis</tp:taxon-name-part><tp:taxon-name-part taxon-name-part-type="species" reg="multifasciata">multifasciata</tp:taxon-name-part></tp:taxon-name></italic> (Kuhl 1820) species complex (<tp:taxon-name><tp:taxon-name-part taxon-name-part-type="order">Squamata</tp:taxon-name-part></tp:taxon-name>: <tp:taxon-name><tp:taxon-name-part taxon-name-part-type="family">Scincidae</tp:taxon-name-part></tp:taxon-name>) and designation of a neotype</article-title><source>Herpetologica</source><volume>74</volume><issue>4</issue><fpage>342</fpage><lpage>354</lpage><pub-id pub-id-type="doi">10.1655/0018-0831.342</pub-id></element-citation></ref></ref-list></tp:taxon-treatment>
