# Supplementary material for: Lizard survey of Ko Pha-gnan in the Surat Thani Province, Thailand
Source: Biodivers Data J. 2025 Jul 22;13:e154712. doi: 10.3897/BDJ.13.e154712 (PMC12308202; doi:10.3897/BDJ.13.e154712)
Supplement: XML Treatment for Eutropis longicaudata [file BDJ.13.e154712-treatment15.xml]

<!DOCTYPE tp:taxon-treatment
  PUBLIC "-//TaxonX//DTD Taxonomic Treatment Publishing DTD v0 20100105//EN" "tax-treatment-NSO.dtd">
<tp:taxon-treatment xmlns:tp="http://www.plazi.org/taxpub"><tp:treatment-meta><mixed-citation publication-type="journal"><person-group><name><surname>Cook-Price</surname><given-names>Dawn R.</given-names></name><name><surname>Makchai</surname><given-names>Sunchai</given-names></name><name><surname>Naithani</surname><given-names>Archana</given-names></name><name><surname>Pawangkhanant</surname><given-names>Parinya</given-names></name><name><surname>Suwanwaree</surname><given-names>Pongthep</given-names></name></person-group><article-title>Lizard survey of Ko Pha-gnan in the Surat Thani Province, Thailand</article-title><source>Biodivers Data J</source><day>22</day><month>07</month><year>2025</year><volume>13</volume><pub-id pub-id-type="doi">10.3897/BDJ.13.e154712</pub-id></mixed-citation></tp:treatment-meta><tp:nomenclature><tp:taxon-name>
              <object-id xmlns:xlink="http://www.w3.org/1999/xlink" content-type="arpha" xlink:type="simple">59A342A7-4BB9-5C57-B9E3-655902F3C260</object-id>
              <tp:taxon-name-part taxon-name-part-type="genus">Eutropis</tp:taxon-name-part>
              <tp:taxon-name-part taxon-name-part-type="species">longicaudata</tp:taxon-name-part>
            </tp:taxon-name><tp:taxon-authority>(Hallowell, 1857)</tp:taxon-authority><tp:nomenclature-citation-list><tp:nomenclature-citation><tp:taxon-name>
                  <tp:taxon-name-part taxon-name-part-type="genus" reg="Eutropis"/>
                  <tp:taxon-name-part taxon-name-part-type="species" reg="longicaudata"/>
                </tp:taxon-name><comment>Long tailed sun skink</comment></tp:nomenclature-citation></tp:nomenclature-citation-list></tp:nomenclature><tp:treatment-sec sec-type="Notes"><title>Notes</title><p>This species is diurnal and an active hunter. Diet consists of a variety of insects, earth worms, various other invertebrates, small eggs (reptile), seeds, fruit and leaves (<xref ref-type="bibr" rid="B12636665">Norval et al. 2012</xref>, <xref ref-type="bibr" rid="B12636628">Ngo et al. 2021</xref>, <xref ref-type="bibr" rid="B12636637">Ngo et al. 2014</xref>). Differentiating features of this species includes uniform dorsal brown or bronze in colouration with a dark dorso-lateral stripe (broken by small cream dots in adults) from the eye through to the hind leg (<xref ref-type="bibr" rid="B12636808">Taylor 1963</xref>, <xref ref-type="bibr" rid="B12636507">Huang et al. 2020</xref>).</p></tp:treatment-sec><ref-list><ref id="B12636665"><element-citation xmlns:xlink="http://www.w3.org/1999/xlink" publication-type="article" xlink:type="simple"><person-group person-group-type="author"><name name-style="western"><surname>Norval</surname><given-names>G</given-names></name><name name-style="western"><surname>Huang</surname><given-names>SC</given-names></name><name name-style="western"><surname>Mao</surname><given-names>JJ</given-names></name><name name-style="western"><surname>Goldberg</surname><given-names>SR</given-names></name></person-group><year>2012</year><article-title>Notes on some dietary items of <italic><tp:taxon-name><tp:taxon-name-part taxon-name-part-type="genus" reg="Eutropis">Eutropis</tp:taxon-name-part><tp:taxon-name-part taxon-name-part-type="species" reg="longicaudata">longicaudata</tp:taxon-name-part></tp:taxon-name></italic> (Hallowell, 1857), <italic><tp:taxon-name><tp:taxon-name-part taxon-name-part-type="genus" reg="Japalura">Japalura</tp:taxon-name-part><tp:taxon-name-part taxon-name-part-type="species" reg="polygonata">polygonata</tp:taxon-name-part><tp:taxon-name-part taxon-name-part-type="subspecies" reg="xanthostoma">xanthostoma</tp:taxon-name-part></tp:taxon-name></italic> Ota, 1991, <italic><tp:taxon-name><tp:taxon-name-part taxon-name-part-type="genus" reg="Plestiodon">Plestiodon</tp:taxon-name-part><tp:taxon-name-part taxon-name-part-type="species" reg="elegans">elegans</tp:taxon-name-part></tp:taxon-name></italic> (Boulenger, 1887), and <italic><tp:taxon-name><tp:taxon-name-part taxon-name-part-type="genus" reg="Sphenomorphus">Sphenomorphus</tp:taxon-name-part><tp:taxon-name-part taxon-name-part-type="species" reg="indicus">indicus</tp:taxon-name-part></tp:taxon-name></italic> (Gray, 1853) from Taiwan.</article-title><source>Herpetology Notes</source><volume>5</volume><fpage>453</fpage><lpage>456</lpage></element-citation></ref><ref id="B12636628"><element-citation xmlns:xlink="http://www.w3.org/1999/xlink" publication-type="article" xlink:type="simple"><person-group person-group-type="author"><name name-style="western"><surname>Ngo</surname><given-names>Chung D.</given-names></name><name name-style="western"><surname>Dang</surname><given-names>Hai P.</given-names></name><name name-style="western"><surname>Hoang</surname><given-names>Nghiep T.</given-names></name><name name-style="western"><surname>Ngo</surname><given-names>Binh Van</given-names></name></person-group><year>2021</year><article-title>Factors associated with detection probability and site occupancy of the long-tailed skink (<italic><tp:taxon-name><tp:taxon-name-part taxon-name-part-type="genus" reg="Eutropis">Eutropis</tp:taxon-name-part><tp:taxon-name-part taxon-name-part-type="species" reg="longicaudata">longicaudata</tp:taxon-name-part></tp:taxon-name></italic>) in the Aluoi area, Central Vietnam</article-title><source>Russian Journal of Herpetology</source><volume>28</volume><issue>2</issue><fpage>67</fpage><lpage>72</lpage><pub-id pub-id-type="doi">10.30906/1026-2296-2021-28-2-67-72</pub-id></element-citation></ref><ref id="B12636637"><element-citation xmlns:xlink="http://www.w3.org/1999/xlink" publication-type="article" xlink:type="simple"><person-group person-group-type="author"><name name-style="western"><surname>Ngo</surname><given-names>C. D.</given-names></name><name name-style="western"><surname>Ngo</surname><given-names>B. V.</given-names></name><name name-style="western"><surname>Truong</surname><given-names>P. B.</given-names></name><name name-style="western"><surname>Duong</surname><given-names>L. D.</given-names></name></person-group><year>2014</year><article-title>Sexual size dimorphism and feeding ecology of <italic><tp:taxon-name><tp:taxon-name-part taxon-name-part-type="genus" reg="Eutropis">Eutropis</tp:taxon-name-part><tp:taxon-name-part taxon-name-part-type="species" reg="multifasciata">multifasciata</tp:taxon-name-part></tp:taxon-name></italic> (<tp:taxon-name><tp:taxon-name-part taxon-name-part-type="class">Reptilia</tp:taxon-name-part></tp:taxon-name>: <tp:taxon-name><tp:taxon-name-part taxon-name-part-type="order">Squamata</tp:taxon-name-part></tp:taxon-name>: <tp:taxon-name><tp:taxon-name-part taxon-name-part-type="family">Scincidae</tp:taxon-name-part></tp:taxon-name>) in the Central Highlands of Vietnam</article-title><source>Herpetological Conservation and Biology</source><volume>9</volume><issue>2</issue><fpage>322</fpage><lpage>333</lpage></element-citation></ref><ref id="B12636808"><element-citation xmlns:xlink="http://www.w3.org/1999/xlink" publication-type="article" xlink:type="simple"><person-group person-group-type="author"><name name-style="western"><surname>Taylor</surname><given-names>E. H.</given-names></name></person-group><year>1963</year><article-title>The lizards of Thailand</article-title><source>University of Kansas Science Bulletin</source><volume>44</volume><fpage>687</fpage><lpage>1077</lpage></element-citation></ref><ref id="B12636507"><element-citation xmlns:xlink="http://www.w3.org/1999/xlink" publication-type="article" xlink:type="simple"><person-group person-group-type="author"><name name-style="western"><surname>Huang</surname><given-names>Shu-Ping</given-names></name><name name-style="western"><surname>Lin</surname><given-names>Yu-Chin</given-names></name><name name-style="western"><surname>Lin</surname><given-names>Te-En</given-names></name><name name-style="western"><surname>Richard</surname><given-names>Romain</given-names></name></person-group><year>2020</year><article-title>Thermal physiology explains the elevational range for a lizard, <italic><tp:taxon-name><tp:taxon-name-part taxon-name-part-type="genus" reg="Eutropis">Eutropis</tp:taxon-name-part><tp:taxon-name-part taxon-name-part-type="species" reg="longicaudata">longicaudata</tp:taxon-name-part></tp:taxon-name></italic>, in Taiwan</article-title><source>Journal of Thermal Biology</source><volume>93</volume><fpage>102730</fpage><pub-id pub-id-type="doi">10.1016/j.jtherbio.2020.102730</pub-id></element-citation></ref></ref-list></tp:taxon-treatment>
