# Supplementary material for: Lizard survey of Ko Pha-gnan in the Surat Thani Province, Thailand
Source: Biodivers Data J. 2025 Jul 22;13:e154712. doi: 10.3897/BDJ.13.e154712 (PMC12308202; doi:10.3897/BDJ.13.e154712)
Supplement: XML Treatment for Sphenomorphus maculatus [file BDJ.13.e154712-treatment16.xml]

<!DOCTYPE tp:taxon-treatment
  PUBLIC "-//TaxonX//DTD Taxonomic Treatment Publishing DTD v0 20100105//EN" "tax-treatment-NSO.dtd">
<tp:taxon-treatment xmlns:tp="http://www.plazi.org/taxpub"><tp:treatment-meta><mixed-citation publication-type="journal"><person-group><name><surname>Cook-Price</surname><given-names>Dawn R.</given-names></name><name><surname>Makchai</surname><given-names>Sunchai</given-names></name><name><surname>Naithani</surname><given-names>Archana</given-names></name><name><surname>Pawangkhanant</surname><given-names>Parinya</given-names></name><name><surname>Suwanwaree</surname><given-names>Pongthep</given-names></name></person-group><article-title>Lizard survey of Ko Pha-gnan in the Surat Thani Province, Thailand</article-title><source>Biodivers Data J</source><day>22</day><month>07</month><year>2025</year><volume>13</volume><pub-id pub-id-type="doi">10.3897/BDJ.13.e154712</pub-id></mixed-citation></tp:treatment-meta><tp:nomenclature><tp:taxon-name>
              <object-id xmlns:xlink="http://www.w3.org/1999/xlink" content-type="arpha" xlink:type="simple">FE88AA14-7379-5E10-A602-0CE2902B7615</object-id>
              <tp:taxon-name-part taxon-name-part-type="genus">Sphenomorphus</tp:taxon-name-part>
              <tp:taxon-name-part taxon-name-part-type="species">maculatus</tp:taxon-name-part>
            </tp:taxon-name><tp:taxon-authority>(Blyth, 1853)</tp:taxon-authority><tp:nomenclature-citation-list><tp:nomenclature-citation><tp:taxon-name>
                  <tp:taxon-name-part taxon-name-part-type="genus" reg="Sphenomorphus"/>
                  <tp:taxon-name-part taxon-name-part-type="species" reg="maculatus"/>
                </tp:taxon-name><comment>Spotted forest skink</comment></tp:nomenclature-citation></tp:nomenclature-citation-list></tp:nomenclature><tp:treatment-sec sec-type="Distribution"><title>Distribution</title><p>A total of nine individuals were detected in two of the eleven National Park forest transects, two of the thirteen National Park forest transects and one of the human disturbed forest transects.</p></tp:treatment-sec><tp:treatment-sec sec-type="Notes"><title>Notes</title><p>Distinguishing features of this species (Fig. <xref ref-type="fig" rid="F12669124">7</xref>) are its slender body size with distinct spots or blotches running along its side (dorso-laterally). The throat and ventral scales are plain pale (sometimes yellow) (<xref ref-type="bibr" rid="B12636879">Yamasaki et al. 2001</xref>).</p></tp:treatment-sec><tp:treatment-sec><!--Section generated to contain objects referenced in tp:taxon-treatment.--><fig id="F12669124" position="float" orientation="portrait"><object-id xmlns:xlink="http://www.w3.org/1999/xlink" content-type="arpha" xlink:type="simple">4659D4A7-644C-59BE-A77E-58ED50A80553</object-id><object-id xmlns:xlink="http://www.w3.org/1999/xlink" content-type="doi" xlink:type="simple">10.3897/BDJ.13.e154712.figure7</object-id><object-id xmlns:xlink="http://www.w3.org/1999/xlink" content-type="zenodo_dep_id" xlink:type="simple">16405388</object-id><label>Figure 7.</label><caption><p><tp:taxon-name><tp:taxon-name-part taxon-name-part-type="family">Scincidae</tp:taxon-name-part></tp:taxon-name> lizards. <bold>A</bold> <italic><tp:taxon-name><tp:taxon-name-part taxon-name-part-type="genus" reg="Eutropis">Eutropis</tp:taxon-name-part><tp:taxon-name-part taxon-name-part-type="species" reg="multifasciata">multifasciata</tp:taxon-name-part></tp:taxon-name></italic>; <bold>B</bold> <italic><tp:taxon-name><tp:taxon-name-part taxon-name-part-type="genus" reg="Sphenomorphus">Sphenomorphus</tp:taxon-name-part><tp:taxon-name-part taxon-name-part-type="species" reg="maculatus">maculatus</tp:taxon-name-part></tp:taxon-name></italic>.</p></caption><graphic xmlns:xlink="http://www.w3.org/1999/xlink" xlink:href="bdj-13-e154712-g007.png" position="float" id="oo_1276057.png" orientation="portrait" xlink:type="simple"><uri content-type="original_file" xlink:type="simple">https://binary.pensoft.net/fig/1276057</uri></graphic></fig></tp:treatment-sec><ref-list><ref id="B12636879"><element-citation xmlns:xlink="http://www.w3.org/1999/xlink" publication-type="article" xlink:type="simple"><person-group person-group-type="author"><name name-style="western"><surname>Yamasaki</surname><given-names>T.</given-names></name><name name-style="western"><surname>Hikida</surname><given-names>T.</given-names></name><name name-style="western"><surname>Nabhitabhata</surname><given-names>J</given-names></name><name name-style="western"><surname>Panha</surname><given-names>S.</given-names></name><name name-style="western"><surname>Ota</surname><given-names>H.</given-names></name></person-group><year>2001</year><article-title>Geographic variations in the common skink <italic><tp:taxon-name><tp:taxon-name-part taxon-name-part-type="genus" reg="Sphenomorphus">Sphenomorphus</tp:taxon-name-part><tp:taxon-name-part taxon-name-part-type="species" reg="maculatus">maculatus</tp:taxon-name-part></tp:taxon-name></italic> (Blyth, 1853) in Thailand, with re-validation of <italic><tp:taxon-name><tp:taxon-name-part taxon-name-part-type="genus" reg="Lygosoma">Lygosoma</tp:taxon-name-part><tp:taxon-name-part taxon-name-part-type="species" reg="mitanense">mitanense</tp:taxon-name-part></tp:taxon-name></italic> Annandale, 1905 as its subspecies.</article-title><source>Tropical Natural History</source><volume>1</volume><issue>1</issue><fpage>23</fpage><lpage>31</lpage><pub-id pub-id-type="doi">10.58837/tnh.1.1.102870</pub-id></element-citation></ref></ref-list></tp:taxon-treatment>
